# Supplementary material for: Influence of Melt-Pool Stability in 3D Printing of NdFeB Magnets on Density and Magnetic Properties
Source: Materials (Basel). 2019 Dec 29;13(1):139. doi: 10.3390/ma13010139 (PMC6981518; doi:10.3390/ma13010139)
Supplement: Supplementary file 1 [file materials-13-00139-s001.zip]

Archive with 34 entries (27 files):
- supplementary data/
- supplementary data/EDAX linescans/
- supplementary data/EDAX linescans/B40/
- supplementary data/EDAX linescans/B40/B40_with etching.png
- supplementary data/EDAX linescans/B40/B40_without etching.png
- supplementary data/EDAX linescans/B40/Map_mitÄtzen.PNG
- supplementary data/EDAX linescans/B40/Map_ohneÄtzen.PNG
- supplementary data/EDAX linescans/B40/sample B40_linescans.xlsx
- supplementary data/EDAX linescans/B40_with etching.bmp
- supplementary data/EDAX linescans/B40_without etching.bmp
- supplementary data/EDAX linescans/B80/
- supplementary data/EDAX linescans/B80/B80_with etching.png
- supplementary data/EDAX linescans/B80/B80_without etching.png
- supplementary data/EDAX linescans/B80/Map2_ohneÄtzen.png
- supplementary data/EDAX linescans/B80/Map_mitÄtzen.png
- supplementary data/EDAX linescans/B80/sample B80_linescans.xlsx
- supplementary data/EDAX linescans/B80_with etching.bmp
- supplementary data/EDAX linescans/B80_without etching.bmp
- supplementary data/EDAX mapping/
- supplementary data/EDAX mapping/B100 EDAX mapping/
- supplementary data/EDAX mapping/B100 EDAX mapping/B100 EDAX mapping.docx
- supplementary data/EDAX mapping/B60 EDAX mapping/
- supplementary data/EDAX mapping/B60 EDAX mapping/Name_16.jpg
- supplementary data/EDAX mapping/B60 EDAX mapping/Name_17.jpg
- supplementary data/EDAX mapping/B60 EDAX mapping/Name_31.jpg
- supplementary data/EDAX mapping/B60 EDAX mapping/Name_32.jpg
- supplementary data/EDAX mapping/B60 EDAX mapping/Name_33.jpg
- supplementary data/EDAX mapping/B60 EDAX mapping/Name_34.jpg
- supplementary data/EDAX mapping/B60 EDAX mapping/Name_35.jpg
- supplementary data/EDAX mapping/B60 EDAX mapping/Name_36.jpg
- supplementary data/EDAX mapping/B60 EDAX mapping/Name_37.jpg
- supplementary data/EDAX mapping/B60 EDAX mapping/Name_38.jpg
- supplementary data/EDAX mapping/B60 EDAX mapping/Name_39.jpg
- supplementary data/EDAX mapping/B60 EDAX mapping/Name_40.jpg
