# Supplementary material for: Influence of Melt-Pool Stability in 3D Printing of NdFeB Magnets on Density and Magnetic Properties
Source: Materials (Basel). 2019 Dec 29;13(1):139. doi: 10.3390/ma13010139 (PMC6981518; doi:10.3390/ma13010139)
Supplement: Supplementary file 1 [file materials-13-00139-s001.zip › supplementary data/EDAX linescans/B40/sample B40_linescans.xlsx]

## Sheet: without prev etching
Point	Distance_microns	ZrL_weightpercent	TiK_weightpercent	NdL_weightpercent	FeK_weightpercent	Frame
1	0	5.413	2.261	17.949	74.377	64			Zr L	Ti K	Nd L	Fe K
2	0.1	5.401	2.504	18.962	73.132	64
3	0.2	6.178	2.518	19.191	72.113	64
4	0.3	5.985	2.432	19.448	72.135	64
5	0.4	5.913	2.613	20.294	71.18	64
6	0.5	5.686	2.665	19.531	72.118	64
7	0.6	5.214	2.503	19.254	73.029	64
8	0.7	5.642	2.521	19.683	72.154	64
9	0.8	5.255	2.394	19.692	72.659	64
10	0.9	5.868	2.612	19.394	72.126	64
11	1	5.577	2.414	19.06	72.95	64
12	1.1	5.345	2.273	18.867	73.515	64
13	1.2	5.69	2.476	19.153	72.681	64
14	1.3	5.138	2.693	20.566	71.603	64
15	1.4	5.505	2.373	18.832	73.291	64
16	1.5	5.66	2.571	20.096	71.673	64
17	1.6	5.751	2.417	19.562	72.27	64
18	1.7	5.497	2.586	19.937	71.98	64
19	1.8	5.618	2.489	18.943	72.95	64
20	1.9	5.369	2.57	19.09	72.971	64
21	2	5.941	2.492	18.998	72.569	64
22	2.1	6.015	2.725	19.385	71.874	64
23	2.2	6.021	2.495	19.781	71.704	64
24	2.3	5.331	2.494	19.201	72.974	64
25	2.4	5.702	2.567	19.52	72.211	64
26	2.5	5.206	2.583	19.416	72.794	64
27	2.6	5.267	2.404	19.57	72.759	64
28	2.7	5.331	2.569	19.702	72.398	64
29	2.8	6.091	2.517	19.296	72.096	64
30	2.9	5.673	2.5	19.312	72.515	64
31	3	5.338	2.466	20.062	72.134	64
32	3.1	6.119	2.623	19.66	71.598	64
33	3.2	5.898	2.592	19.035	72.475	64
34	3.3	5.364	2.784	19.549	72.303	64
35	3.4	5.63	2.606	19.218	72.547	64
36	3.5	5.864	2.371	18.966	72.799	64
37	3.6	5.85	2.733	19.628	71.788	64
38	3.7	5.914	2.482	19.024	72.58	64
39	3.8	5.942	2.402	18.962	72.694	64
40	3.9	5.806	2.603	19.048	72.542	64
41	4	5.199	2.476	19.773	72.552	64
42	4.1	4.982	2.362	18.779	73.877	64
43	4.2	5.783	2.473	19.67	72.074	64
44	4.3	5.448	2.522	19.1	72.93	64
45	4.4	5.73	2.395	18.957	72.919	64
46	4.5	5.6	2.703	18.74	72.958	64
47	4.6	5.519	2.509	18.705	73.268	64
48	4.7	5.976	2.482	19.593	71.949	64
49	4.8	5.622	2.687	19.484	72.206	64
50	4.9	5.677	2.6	19.381	72.343	64
51	5	5.542	2.674	19.333	72.451	64
52	5.1	5.807	2.557	18.876	72.76	64
53	5.2	5.577	2.599	19.696	72.128	64
54	5.3	5.393	2.545	19.46	72.602	64
55	5.4	5.982	2.643	18.888	72.487	64
56	5.5	6.239	2.57	19.039	72.152	64
57	5.6	5.715	2.342	19.442	72.501	64
58	5.7	5.684	2.333	19.053	72.93	64
59	5.8	5.428	2.279	18.835	73.457	64
60	5.9	5.787	2.469	18.824	72.92	64
61	6	5.625	2.447	18.854	73.075	64
62	6.1	5.558	2.606	18.743	73.092	64
63	6.2	5.239	2.494	19.153	73.114	64
64	6.3	5.552	2.6	20.055	71.793	64
65	6.4	5.763	2.271	18.332	73.634	64
66	6.5	5.537	2.614	19.445	72.404	64
67	6.6	5.554	2.407	19.262	72.777	64
68	6.7	5.975	2.449	19.508	72.068	64
69	6.8	5.387	2.691	19.786	72.136	64
70	6.9	5.545	2.401	18.877	73.177	64
71	7	5.425	2.32	18.499	73.756	64
72	7.1	5.893	2.45	18.337	73.319	64
73	7.2	5.931	2.524	19.641	71.904	64
74	7.3	5.211	2.543	19.709	72.537	64
75	7.4	6.05	2.542	19.43	71.979	64
76	7.5	6.084	2.578	18.284	73.053	64
77	7.6	5.913	2.579	19.586	71.922	64
78	7.7	5.876	2.322	18.975	72.828	64
79	7.8	5.648	2.688	19.652	72.012	64
80	7.9	5.636	2.401	18.847	73.116	64
81	8	5.929	2.631	19.241	72.2	64
82	8.1	5.396	2.753	20.046	71.805	64
83	8.2	5.642	2.629	19.648	72.081	64
84	8.3	5.988	2.517	18.807	72.687	64
85	8.4	5.473	2.634	20.102	71.791	64
86	8.5	5.693	2.538	19.452	72.317	64
87	8.6	5.066	2.451	19.21	73.273	64
88	8.7	5.607	2.49	19.467	72.436	64
89	8.8	6.222	2.219	18.384	73.175	64
90	8.9	5.407	2.473	19.119	73.001	64
91	9	5.942	2.443	18.758	72.856	64
92	9.1	5.921	2.267	18.954	72.858	64
93	9.2	5.603	2.593	19.282	72.522	64
94	9.3	5.787	2.67	19.887	71.656	64
95	9.4	6.207	2.687	19.612	71.493	64
96	9.5	5.858	2.575	19.374	72.192	64
97	9.6	5.31	2.644	19.267	72.778	64
98	9.7	5.468	2.439	18.688	73.406	64
99	9.8	5.525	2.732	19.563	72.18	64
100	9.9	6.066	2.257	18.63	73.047	64
101	10	5.866	2.504	18.979	72.651	64
102	10.1	5.474	2.485	18.933	73.108	64
103	10.2	5.562	2.818	19.523	72.097	64
104	10.3	6.111	2.606	18.895	72.388	64
105	10.4	5.86	2.587	19.899	71.655	64
106	10.5	4.923	2.465	19.708	72.904	64
107	10.6	5.334	2.711	19.626	72.329	64
108	10.7	6.035	2.333	19.629	72.003	64
109	10.8	5.32	2.609	19.227	72.844	64
110	10.9	5.653	2.547	20.381	71.418	64
111	11	5.528	2.523	19.46	72.489	64
112	11.1	5.53	2.576	19.443	72.451	64
113	11.2	5.759	2.504	19.254	72.483	64
114	11.3	5.569	2.49	19.206	72.735	64
115	11.4	5.587	2.497	18.901	73.015	64
116	11.5	5.786	2.74	19.364	72.11	64
117	11.6	5.382	2.661	19.086	72.87	64
118	11.7	6.04	2.581	18.629	72.75	64
119	11.8	5.407	2.38	18.707	73.506	64
120	11.9	5.492	2.579	19.572	72.357	64
121	12	5.838	2.493	19.695	71.973	64
122	12.1	5.724	2.615	19.338	72.323	64
123	12.2	5.951	2.445	18.793	72.811	64
124	12.3	5.692	2.43	19.111	72.766	64
125	12.4	5.739	2.58	19.568	72.113	64
126	12.5	5.953	2.576	19.845	71.626	64
127	12.6	5.583	2.504	18.833	73.079	64
128	12.7	5.657	2.558	19.539	72.246	64
129	12.8	6.161	2.77	19.249	71.82	64
130	12.9	5.758	2.546	19.376	72.319	64
131	13	6.163	2.576	19.001	72.259	64
132	13.1	5.274	2.627	19.524	72.575	64
133	13.2	5.807	2.277	18.864	73.051	64
134	13.3	5.582	2.492	18.675	73.251	64
135	13.4	5.742	2.346	18.414	73.498	64
136	13.5	5.583	2.619	19.764	72.034	64
137	13.6	5.226	2.415	19.222	73.138	64
138	13.7	5.785	2.216	18.511	73.488	64
139	13.8	5.953	2.476	18.974	72.596	64
140	13.9	5.342	2.503	19.902	72.253	64
141	14	5.793	2.332	18.788	73.087	64
142	14.1	5.77	2.825	19.599	71.805	64
143	14.2	5.9	2.371	19.473	72.256	64
144	14.3	5.313	2.557	19.965	72.165	64
145	14.4	5.636	2.54	19.692	72.131	64
146	14.5	6.05	2.67	19.322	71.958	64
147	14.6	5.939	2.634	19.358	72.069	64
148	14.7	6.414	2.446	18.626	72.514	64
149	14.8	5.667	2.117	18.024	74.191	64
150	14.9	6.103	2.62	19.301	71.976	64
151	15	5.155	2.581	19.618	72.645	64
152	15.1	5.528	2.476	19.679	72.317	64
153	15.2	5.555	2.403	19.178	72.864	64
154	15.3	5.963	2.348	18.395	73.294	64
155	15.4	5.717	2.627	19.708	71.949	64
156	15.5	5.684	2.347	19.461	72.508	64
157	15.6	5.412	2.462	19.256	72.871	64
158	15.7	5.655	2.564	19.389	72.391	64
159	15.8	5.619	2.645	19.056	72.681	64
160	15.9	6.095	2.481	19.207	72.217	64
161	16	5.193	2.571	19.732	72.504	64
162	16.1	5.933	2.523	19.111	72.432	64
163	16.2	5.63	2.491	18.868	73.011	64
164	16.3	5.522	2.516	19.847	72.115	64
165	16.4	5.756	2.24	18.386	73.618	64
166	16.5	5.436	2.091	18.06	74.413	64
167	16.6	5.821	2.479	19.258	72.442	64
168	16.7	5.635	2.693	19.702	71.969	64
169	16.8	5.59	2.773	19.668	71.969	64
170	16.9	5.422	2.673	19.451	72.453	64
171	17	5.933	2.674	19.042	72.352	64
172	17.1	5.468	2.525	19.879	72.128	64
173	17.2	5.079	2.618	19.368	72.935	64
174	17.3	5.875	2.391	19.377	72.358	64
175	17.4	5.845	2.461	19.318	72.377	64
176	17.5	5.826	2.296	18.746	73.133	64
177	17.6	5.699	2.338	19.6	72.363	64
178	17.7	5.787	2.529	19.284	72.401	64
179	17.8	5.554	2.461	19.255	72.73	64
180	17.9	5.567	2.584	19.544	72.304	64
181	18	4.954	2.583	19.845	72.619	64
182	18.1	5.363	2.423	18.539	73.675	64
183	18.2	6.082	2.447	19.304	72.166	64
184	18.3	5.891	2.64	18.781	72.688	64
185	18.4	5.371	2.457	19.223	72.949	64
186	18.5	5.724	2.381	19.306	72.59	64
187	18.6	5.051	2.522	19.527	72.9	64
188	18.7	5.621	2.407	19.808	72.164	64
189	18.8	5.815	2.34	18.891	72.953	64
190	18.9	5.68	2.496	18.89	72.933	64
191	19	6.04	2.449	18.707	72.804	64
192	19.1	5.561	2.578	18.983	72.877	64
193	19.2	5.824	2.49	19.203	72.483	64
194	19.3	5.436	2.278	19.23	73.056	64
195	19.4	5.452	2.467	19.169	72.912	64
196	19.5	5.892	2.351	18.976	72.781	64
197	19.6	5.869	2.541	19.614	71.975	64
198	19.7	5.069	2.506	18.637	73.788	64
199	19.8	5.15	2.611	20.08	72.158	64
200	19.9	5.568	2.627	19.348	72.457	64
201	20	5.468	2.464	19.517	72.552	64
202	20.1	5.326	2.623	19.625	72.426	64
203	20.2	5.754	2.386	19.786	72.073	64
204	20.3	5.416	2.437	18.32	73.827	64
205	20.4	5.431	2.221	18.645	73.703	64
206	20.5	5.404	2.491	19.68	72.425	64
207	20.6	5.965	2.178	18.803	73.054	64
208	20.7	4.896	2.446	19.495	73.163	64
209	20.8	5.581	2.322	19.085	73.012	64
210	20.9	5.607	2.53	19.284	72.578	64
211	21	5.798	2.19	19.172	72.839	64
212	21.1	5.51	2.212	18.881	73.397	64
213	21.2	5.312	2.358	19.202	73.128	64
214	21.3	5.794	2.254	19.267	72.685	64
215	21.4	5.961	2.286	18.871	72.882	64
216	21.5	5.73	2.57	20.132	71.567	64
217	21.6	5.196	2.685	19.756	72.364	64
218	21.7	5.219	2.368	19.058	73.355	64
219	21.8	5.381	2.527	18.944	73.149	64
220	21.9	5.575	2.656	19.989	71.781	64
221	22	5.769	2.492	19.271	72.469	64
222	22.1	5.007	2.42	20.04	72.533	64
223	22.2	5.723	2.344	19.031	72.902	64
224	22.3	5.249	2.423	19.624	72.704	64
225	22.4	5.396	2.545	19.665	72.394	64
226	22.5	5.912	2.559	19.097	72.432	64
227	22.6	5.927	2.302	19.286	72.485	64
228	22.7	5.45	2.656	19.355	72.539	64
229	22.8	5.888	2.525	18.902	72.685	64
230	22.9	5.269	2.328	19.248	73.155	64
231	23	5.94	2.325	18.415	73.319	64
232	23.1	5.343	2.547	19.432	72.678	64
233	23.2	5.556	2.576	19.704	72.164	64
234	23.3	5.527	2.511	19.687	72.275	64
235	23.4	5.55	2.665	19.525	72.26	64
236	23.5	5.337	2.443	19.526	72.693	64
237	23.6	5.334	2.569	18.874	73.224	64
238	23.7	5.769	2.518	19.074	72.639	64
239	23.8	5.779	2.536	19.531	72.155	64
240	23.9	5.754	2.598	18.726	72.922	64
241	24	5.89	2.644	19.807	71.659	64
242	24.1	5.655	2.495	19.028	72.823	64
243	24.2	5.406	2.261	19.303	73.03	64
244	24.3	5.463	2.448	19.469	72.62	64
245	24.4	5.66	2.399	19.618	72.323	64
246	24.5	5.966	2.588	19.393	72.053	64
247	24.6	5.844	2.529	19.904	71.723	64
248	24.7	5.734	2.475	19.534	72.256	64
249	24.8	5.75	2.496	18.883	72.871	64
250	24.9	5.779	2.374	19.862	71.985	64
251	25	5.53	2.462	19.425	72.584	64
252	25.1	5.954	2.192	18.681	73.173	64
253	25.2	5.644	2.54	19.258	72.559	64
254	25.3	6.144	2.43	18.29	73.136	64
255	25.4	5.536	2.576	19.467	72.421	64
256	25.5	5.531	2.517	19.406	72.546	64
257	25.6	5.514	2.537	19.301	72.649	64
258	25.7	5.731	2.63	19.473	72.165	64
259	25.8	5.677	2.494	19.288	72.54	64
260	25.9	5.408	2.587	19.698	72.308	64
261	26	5.869	2.6	19.445	72.086	64
262	26.1	5.711	2.582	19.79	71.917	64
263	26.2	5.973	2.512	19.574	71.941	64
264	26.3	5.302	2.294	18.878	73.525	64
265	26.4	5.45	2.464	18.978	73.109	64
266	26.5	5.683	2.571	19.885	71.861	64
267	26.6	5.606	2.469	18.441	73.483	64
268	26.7	5.667	2.643	19.277	72.414	64
269	26.8	5.492	2.463	19.874	72.171	64
270	26.9	5.49	2.574	19.657	72.279	64
271	27	5.057	2.683	19.815	72.444	64
272	27.1	5.329	2.533	19.267	72.871	64
273	27.2	5.705	2.724	18.779	72.792	64
274	27.3	5.624	2.53	18.826	73.019	64
275	27.4	5.813	2.717	19.786	71.684	64
276	27.5	5.438	2.792	18.755	73.014	64
277	27.6	5.645	2.446	18.468	73.441	64
278	27.7	5.771	2.601	19.748	71.881	64
279	27.8	5.706	2.286	19.227	72.781	64
280	27.9	5.772	2.59	18.423	73.215	64
281	28	5.356	2.737	19.815	72.093	64
282	28.1	5.347	2.603	18.82	73.23	64
283	28.2	5.695	2.398	19.572	72.335	64
284	28.3	6.138	2.49	19.146	72.226	64
285	28.4	6.064	2.684	19.102	72.15	64
286	28.5	5.243	2.328	18.977	73.453	64
287	28.6	5.686	2.416	18.769	73.129	64
288	28.7	5.724	2.169	18.236	73.871	64
289	28.8	5.549	2.663	19.916	71.872	64
290	28.9	5.515	2.386	18.995	73.104	64
291	29	5.45	2.468	19.82	72.261	64
292	29.1	5.595	2.423	19.71	72.272	64
293	29.2	5.22	2.585	18.74	73.456	64
294	29.3	5.486	2.522	20.014	71.978	64
295	29.4	5.646	2.544	20.119	71.691	64
296	29.5	5.695	2.45	19.511	72.345	64
297	29.6	5.975	2.33	18.386	73.309	64
298	29.7	5.93	2.598	19.381	72.09	64
299	29.8	5.796	2.358	18.679	73.167	64
300	29.9	5.45	2.529	18.964	73.057	64
301	30	5.376	2.499	19.464	72.661	64
302	30.1	4.911	2.608	19.165	73.316	64
303	30.2	5.957	2.622	18.634	72.787	64
304	30.3	5.919	2.562	19.361	72.158	64
305	30.4	5.522	2.556	19.13	72.792	64
306	30.5	4.807	2.651	19.247	73.295	64
307	30.6	5.69	2.367	19.684	72.259	64
308	30.7	5.862	2.533	19.476	72.129	64
309	30.8	5.744	2.625	19.672	71.959	64
310	30.9	5.261	2.566	18.765	73.408	64
311	31	5.784	2.401	18.94	72.876	64
312	31.1	5.982	2.31	18.551	73.157	64
313	31.2	5.633	2.292	18.383	73.692	64
314	31.3	5.68	2.588	19.43	72.302	64
315	31.4	5.523	2.401	18.164	73.912	64
316	31.5	5.901	2.38	19.45	72.269	64
317	31.6	5.556	2.554	19.403	72.488	64
318	31.7	5.526	2.286	18.915	73.273	64
319	31.8	5.417	2.659	20.059	71.865	64
320	31.9	5.9	2.568	19.523	72.01	64
321	32	5.335	2.731	19.676	72.258	64
322	32.1	5.476	2.509	19.769	72.246	64
323	32.2	5.775	2.085	17.663	74.478	64
324	32.3	5.031	2.4	18.755	73.814	64
325	32.4	5.787	2.644	19.228	72.341	64
326	32.5	5.707	2.426	19.062	72.805	64
327	32.6	5.943	2.441	19.057	72.559	64
328	32.7	5.362	2.299	18.705	73.634	64
329	32.8	5.361	2.229	17.597	74.813	64
330	32.9	5.758	2.43	19.079	72.733	64
331	33	5.672	2.509	19.275	72.544	64
332	33.1	5.329	2.441	18.813	73.417	64
333	33.2	5.748	2.503	18.85	72.899	64
334	33.3	5.536	2.566	18.908	72.99	64
335	33.4	5.694	2.547	18.878	72.882	64
336	33.5	5.485	2.508	19.37	72.637	64
337	33.6	5.277	2.437	19.047	73.239	64
338	33.7	5.491	2.429	19.277	72.803	64
339	33.8	5.882	2.382	19.22	72.517	64
340	33.9	5.514	2.391	18.89	73.204	64
341	34	6.064	2.485	19.346	72.105	64
342	34.1	5.596	2.299	19.456	72.649	64
343	34.2	5.535	2.354	18.887	73.224	64
344	34.3	5.517	2.521	19.842	72.119	64
345	34.4	5.194	2.465	19.374	72.968	64
346	34.5	5.303	2.488	19.105	73.104	64
347	34.6	5.348	2.525	19.261	72.866	64
348	34.7	5.469	2.51	19.788	72.233	64
349	34.8	5.769	2.274	18.154	73.803	64
350	34.9	5.215	2.494	19.916	72.375	64
351	35	5.313	2.551	19.719	72.417	64
352	35.1	5.784	2.696	19.458	72.062	64
353	35.2	5.687	2.563	19.461	72.289	64
354	35.3	5.146	2.689	20.104	72.061	64
355	35.4	5.276	2.278	18.798	73.648	64
356	35.5	5.687	2.433	18.731	73.149	64
357	35.6	6.007	2.639	19.195	72.159	64
358	35.7	5.791	2.619	19.235	72.355	64
359	35.8	5.032	2.477	19.336	73.155	64
360	35.9	5	2.434	19.106	73.459	64
361	36	5.807	2.256	18.433	73.504	64
362	36.1	6.042	2.471	18.759	72.727	64
363	36.2	5.769	2.431	19.288	72.513	64
364	36.3	5.951	2.172	18.339	73.538	64
365	36.4	5.282	2.519	19.052	73.147	64
366	36.5	5.67	2.2	19.042	73.088	64
367	36.6	5.351	2.497	19.089	73.064	64
368	36.7	5.706	2.286	19.052	72.956	64
369	36.8	5.555	2.346	19.765	72.333	64
370	36.9	5.118	2.665	20.091	72.125	64
371	37	5.531	2.394	19.121	72.954	64
372	37.1	5.388	2.537	19.003	73.072	64
373	37.2	5.594	2.359	19.155	72.892	64
374	37.3	5.49	2.511	18.973	73.026	64
375	37.4	5.676	2.674	19.499	72.15	64
376	37.5	5.093	2.534	20.067	72.306	64
377	37.6	5.529	2.7	19.316	72.455	64
378	37.7	5.195	2.602	19.767	72.436	64
379	37.8	5.618	2.355	19.203	72.824	64
380	37.9	6.012	2.427	19.283	72.279	64
381	38	5.451	2.459	19.361	72.729	64
382	38.1	5.359	2.429	19.76	72.453	64
383	38.2	5.68	2.394	18.318	73.608	64
384	38.3	5.453	2.551	19.81	72.186	64
385	38.4	5.525	2.466	18.946	73.063	64
386	38.5	5.695	2.318	19.284	72.704	64
387	38.6	5.222	2.563	20.47	71.744	64
388	38.7	5.831	2.433	19.264	72.471	64
389	38.8	5.945	2.551	19.951	71.553	64
390	38.9	5.742	2.587	19.617	72.053	64
391	39	5.403	2.264	18.863	73.47	64
392	39.1	5.202	2.735	19.677	72.386	64
393	39.2	5.249	2.334	18.494	73.924	64
394	39.3	5.837	2.393	18.748	73.022	64
395	39.4	5.765	2.391	19.266	72.578	64
396	39.5	5.528	2.602	19.162	72.709	64
397	39.6	5.594	2.626	19.536	72.244	64
398	39.7	5.473	2.441	19.442	72.644	64
399	39.8	5.716	2.62	19.804	71.86	64
400	39.9	5.14	2.525	19.223	73.113	64
401	40	5.969	2.424	18.714	72.893	64
402	40.1	5.954	2.343	19.203	72.501	64
403	40.2	5.351	2.548	19.86	72.241	64
404	40.3	5.889	2.264	17.969	73.877	64
405	40.4	5.202	2.394	19.93	72.473	64
406	40.5	5.606	2.496	18.721	73.177	64
407	40.6	5.57	2.626	19.784	72.02	64
408	40.7	5.404	2.604	18.581	73.411	64
409	40.8	5.509	2.359	19.552	72.58	64
410	40.9	5.504	2.489	18.776	73.231	64
411	41	6.101	2.54	19.482	71.877	64
412	41.1	5.462	2.399	18.912	73.226	64
413	41.2	5.356	2.631	19.256	72.757	64
414	41.3	5.706	2.551	19.829	71.914	64
415	41.4	6.091	2.58	18.776	72.553	64
416	41.5	5.446	2.645	19.527	72.382	64
417	41.6	5.557	2.433	19.21	72.799	64
418	41.7	5.67	2.566	18.915	72.849	64
419	41.8	5.429	2.635	19.294	72.642	64
420	41.9	5.602	2.744	20.406	71.248	64
421	42	6.113	2.751	18.549	72.587	64
422	42.1	5.369	2.643	19.453	72.535	64
423	42.2	5.776	2.531	19.445	72.248	64
424	42.3	5.823	2.619	19.644	71.914	64
425	42.4	5.309	2.693	20.019	71.979	64
426	42.5	5.599	2.071	19.234	73.095	64
427	42.6	5.212	2.247	19.686	72.855	64
428	42.7	5.634	2.184	18.585	73.597	64
429	42.8	5.592	2.573	19.253	72.582	64
430	42.9	5.603	2.523	19.129	72.745	64
431	43	5.67	2.411	19.325	72.595	64
432	43.1	5.608	2.361	18.957	73.073	64
433	43.2	5.549	2.352	18.74	73.359	64
434	43.3	5.753	2.353	19.103	72.79	64
435	43.4	5.474	2.642	19.439	72.445	64
436	43.5	5.686	2.534	19.265	72.515	64
437	43.6	5.778	2.376	18.999	72.847	64
438	43.7	5.587	2.211	19.178	73.024	64
439	43.8	5.75	2.492	19.498	72.261	64
440	43.9	5.039	2.576	19.537	72.849	64
441	44	6.059	2.45	19.056	72.435	64
442	44.1	5.94	2.668	19.48	71.912	64
443	44.2	5.253	2.375	19.612	72.761	64
444	44.3	5.975	2.43	18.971	72.624	64
445	44.4	5.7	2.521	19.356	72.423	64
446	44.5	5.425	2.495	19.106	72.974	64
447	44.6	5.505	2.356	19.265	72.874	64
448	44.7	5.758	2.443	18.724	73.074	64
449	44.8	5.58	2.594	19.54	72.287	64
450	44.9	5.204	2.362	19.136	73.298	64
451	45	5.691	2.347	19.293	72.669	64
452	45.1	5.711	2.664	18.694	72.931	64
453	45.2	5.427	2.611	19.971	71.991	64
454	45.3	5.917	2.626	19.192	72.265	64
455	45.4	5.343	2.53	19.184	72.944	64
456	45.5	5.603	2.395	18.484	73.517	64
457	45.6	5.559	2.482	19.248	72.712	64
458	45.7	5.406	2.479	20.035	72.08	64
459	45.8	5.57	2.633	19.624	72.172	64
460	45.9	5.696	2.335	19.593	72.375	64
461	46	5.664	2.409	19.581	72.345	64
462	46.1	5.644	2.486	18.948	72.921	64
463	46.2	5.384	2.467	19.593	72.555	64
464	46.3	5.381	2.466	19.128	73.025	64
465	46.4	5.902	2.5	19.084	72.514	64
466	46.5	4.762	2.461	19.605	73.171	64
467	46.6	5.382	2.595	19.225	72.798	64
468	46.7	5.318	2.193	18.384	74.105	64
469	46.8	5.541	2.383	19.121	72.956	64
470	46.9	5.683	2.508	19.485	72.324	64
471	47	5.359	2.479	19.493	72.668	64
472	47.1	5.538	2.536	19.827	72.1	64
473	47.2	5.366	2.535	19.51	72.588	64
474	47.3	4.668	2.481	19.639	73.212	64
475	47.4	5.314	2.388	19.266	73.032	64
476	47.5	5.194	2.487	20.35	71.968	64
477	47.6	5.466	2.644	19.722	72.169	64
478	47.7	5.346	2.494	20.09	72.07	64
479	47.8	5.898	2.458	19.065	72.579	64
480	47.9	5.063	2.686	19.538	72.713	64
481	48	5.436	2.723	19.339	72.501	64
482	48.1	5.593	2.725	18.695	72.987	64
483	48.2	5.754	2.381	19.303	72.562	64
484	48.3	5.393	2.528	19.679	72.401	64
485	48.4	6.272	2.458	19.438	71.833	64
486	48.5	5.598	2.318	20.009	72.075	64
487	48.6	5.634	2.283	19.302	72.782	64
488	48.7	5.124	2.571	19.674	72.631	64
489	48.8	5.565	2.363	18.793	73.278	64
490	48.9	5.455	2.72	19.947	71.879	64
491	49	5.318	2.524	19.748	72.41	64
492	49.1	5.497	2.635	19.071	72.797	64
493	49.2	5.845	2.481	19.672	72.002	64
494	49.3	5.903	2.52	19.429	72.147	64
495	49.4	5.426	2.282	18.473	73.819	64
496	49.5	5.784	2.546	20.009	71.661	64
497	49.6	5.304	2.585	19.271	72.84	64
498	49.7	5.909	2.487	18.73	72.875	64
499	49.8	5.514	2.695	19.543	72.247	64
500	49.9	5.4	2.601	19.544	72.455	64
501	50	5.769	2.167	19.282	72.782	64
502	50.1	5.017	2.444	20.039	72.5	64
503	50.2	5.97	2.404	18.975	72.651	64
504	50.3	5.894	2.563	19.338	72.205	64
505	50.4	6.234	2.411	18.937	72.418	64
506	50.5	5.893	2.588	19.706	71.813	64
507	50.6	5.691	2.497	19.25	72.561	64
508	50.7	5.867	2.519	19.219	72.394	64
509	50.8	5.358	2.5	19.533	72.61	64
510	50.9	5.413	2.746	19.632	72.209	64
511	51	5.476	2.453	19.614	72.457	64
512	51.1	5.641	2.595	19.278	72.486	64
513	51.2	6.123	2.238	17.801	73.838	64
514	51.3	5.443	2.444	18.815	73.297	64
515	51.4	5.634	2.088	18.397	73.881	64
516	51.5	5.342	2.461	19.686	72.51	64
517	51.6	5.553	2.455	19.44	72.552	64
518	51.7	5.565	2.451	19.6	72.385	64
519	51.8	4.809	2.197	18.553	74.442	64
520	51.9	6.268	2.462	19.656	71.614	64
521	52	5.787	2.548	18.847	72.818	64
522	52.1	4.949	2.452	19.323	73.276	64
523	52.2	5.882	2.473	19.185	72.46	64
524	52.3	5.656	2.539	19.371	72.435	64
525	52.4	5.635	2.499	18.951	72.915	64
526	52.5	5.513	2.538	18.926	73.023	64
527	52.6	5.443	2.476	19.002	73.079	64
528	52.7	5.855	2.589	19.025	72.532	64
529	52.8	5.078	2.582	20.098	72.242	64
530	52.9	5.642	2.539	19.835	71.984	64
531	53	5.846	2.414	19.003	72.738	64
532	53.1	5.526	2.262	17.649	74.562	64
533	53.2	5.389	2.442	19.259	72.91	64
534	53.3	5.562	2.523	19.664	72.252	64
535	53.4	5.507	2.458	19.934	72.101	64
536	53.5	5.433	2.497	19.681	72.39	64
537	53.6	5.781	2.568	19.059	72.592	64
538	53.7	5.133	2.579	19.622	72.666	64
539	53.8	5.321	2.42	19.497	72.762	64
540	53.9	4.983	2.366	19.002	73.649	64
541	54	5.356	2.507	19.038	73.1	64
542	54.1	5.119	2.421	19.333	73.127	64
543	54.2	5.411	2.534	19.77	72.285	64
544	54.3	5.481	2.466	19.899	72.154	64
545	54.4	5.561	2.535	19.284	72.62	64
546	54.5	5.499	2.549	19.829	72.124	64
547	54.6	5.263	2.527	19.682	72.527	64
548	54.7	5.562	2.21	19.349	72.879	64
549	54.8	5.357	2.324	18.88	73.439	64
550	54.9	5.94	2.575	19.576	71.909	64
551	55	5.213	2.344	18.81	73.632	64
552	55.1	5.419	2.434	19.073	73.075	64
553	55.2	5.809	2.455	19.23	72.506	64
554	55.3	5.632	2.381	18.91	73.076	64
555	55.4	5.822	2.29	18.875	73.013	64
556	55.5	5.491	2.516	19.191	72.802	64
557	55.6	5.877	2.499	18.961	72.663	64
558	55.7	5.434	2.509	19.058	72.999	64
559	55.8	5.879	2.531	19.223	72.367	64
560	55.9	5.237	2.398	19.699	72.666	64
561	56	6.053	2.52	18.833	72.593	64
562	56.1	5.474	2.605	19.642	72.279	64
563	56.2	5.588	2.427	19.89	72.096	64
564	56.3	5.344	2.55	19.649	72.456	64
565	56.4	6.1	2.483	19.518	71.899	64
566	56.5	5.777	2.35	18.678	73.195	64
567	56.6	5.786	2.387	19.515	72.312	64
568	56.7	5.336	2.636	19.52	72.508	64
569	56.8	5.334	2.486	19.349	72.832	64
570	56.9	5.531	2.599	19.534	72.336	64
571	57	5.768	2.509	19.693	72.03	64
572	57.1	5.687	2.494	19.194	72.625	64
573	57.2	5.896	2.525	19.739	71.841	64
574	57.3	5.463	2.385	19.61	72.542	64
575	57.4	6.035	2.492	18.772	72.701	64
576	57.5	5.631	2.497	19.127	72.745	64
577	57.6	4.989	2.661	19.929	72.421	64
578	57.7	5.837	2.409	19.107	72.647	64
579	57.8	5.98	2.542	19.315	72.164	64
580	57.9	5.778	2.26	19.203	72.758	64
581	58	5.399	2.492	19.1	73.009	64
582	58.1	5.536	2.461	19.211	72.792	64
583	58.2	5.489	2.216	19.401	72.894	64
584	58.3	5.458	2.336	19.255	72.95	64
585	58.4	5.224	2.51	19.513	72.754	64
586	58.5	5.589	2.483	19.964	71.963	64
587	58.6	5.731	2.49	19.284	72.495	64
588	58.7	5.276	2.575	19.107	73.041	64
589	58.8	5.631	2.598	19.606	72.165	64
590	58.9	5.419	2.4	18.976	73.205	64
591	59	5.422	2.647	19.921	72.009	64
592	59.1	5.975	2.486	19.487	72.053	64
593	59.2	5.983	2.447	19.349	72.222	64
594	59.3	5.218	2.456	19.477	72.848	64
595	59.4	5.565	2.501	18.712	73.221	64
596	59.5	5.676	2.615	19.589	72.121	64
597	59.6	5.631	2.733	19.299	72.337	64
598	59.7	5.487	2.484	18.785	73.243	64
599	59.8	5.741	2.419	18.526	73.314	64
600	59.9	5.589	2.379	19.507	72.524	64
601	60	5.478	2.517	19.065	72.94	64
602	60.1	5.2	2.673	19.147	72.979	64
603	60.2	5.643	2.287	19.741	72.329	64
604	60.3	5.668	2.358	17.99	73.984	64
605	60.4	5.802	2.312	19.421	72.464	64
606	60.5	5.029	2.367	18.993	73.611	64
607	60.6	5.869	2.586	20.072	71.474	64
608	60.7	5.798	2.635	19.38	72.187	64
609	60.8	5.831	2.633	19.657	71.879	64
610	60.9	5.944	2.384	19.27	72.402	64
611	61	5.832	2.695	19.376	72.096	64
612	61.1	5.736	2.669	19.625	71.97	64
613	61.2	5.284	2.468	18.927	73.321	64
614	61.3	5.749	2.358	19.162	72.731	64
615	61.4	5.269	2.499	19.426	72.806	64
616	61.5	5.39	2.366	18.801	73.444	64
617	61.6	5.63	2.419	19.319	72.632	64
618	61.7	5.399	2.511	19.38	72.71	64
619	61.8	5.635	2.522	18.977	72.865	64
620	61.9	5.717	2.45	19.604	72.228	64
621	62	5.5	2.438	19.78	72.282	64
622	62.1	5.437	2.431	19.462	72.669	64
623	62.2	5.717	2.616	18.485	73.182	64
624	62.3	6.161	2.128	18.063	73.648	64
625	62.4	5.745	2.416	18.914	72.925	64
626	62.5	5.468	2.606	19.536	72.39	64
627	62.6	5.741	2.452	18.661	73.146	64
628	62.7	5.556	2.421	19.569	72.454	64
629	62.8	5.716	2.594	19.759	71.931	64
630	62.9	5.118	2.361	19.966	72.554	64
631	63	5.038	2.616	19.719	72.627	64
632	63.1	5.9	2.368	19.765	71.967	64
633	63.2	5.492	2.594	19.892	72.022	64
634	63.3	5.597	2.542	18.783	73.078	64
635	63.4	5.493	2.337	20.086	72.084	64
636	63.5	5.661	2.407	19.578	72.354	64
637	63.6	6.287	2.545	19.233	71.936	64
638	63.7	5.36	2.406	18.915	73.319	64
639	63.8	5.859	2.249	18.532	73.36	64
640	63.9	5.691	2.373	18.941	72.995	64
641	64	5.64	2.644	19.442	72.274	64
642	64.1	5.449	2.498	19.546	72.506	64
643	64.2	5.54	2.33	18.476	73.654	64
644	64.3	5.317	2.381	19.238	73.064	64
645	64.4	5.542	2.669	20.121	71.668	64
646	64.5	5.568	2.711	19.433	72.288	64
647	64.6	5.599	2.348	19.276	72.777	64
648	64.7	5.186	2.513	19.384	72.917	64
649	64.8	5.729	2.363	18.608	73.3	64
650	64.9	5.517	2.503	18.547	73.432	64
651	65	5.353	2.604	19.724	72.319	64
652	65.1	5.505	2.444	19.366	72.685	64
653	65.2	5.671	2.566	19.551	72.212	64
654	65.3	5.751	2.435	19.565	72.249	64
655	65.4	5.354	2.654	19.536	72.456	64
656	65.5	5.346	2.699	19.898	72.058	64
657	65.6	5.975	2.436	19.33	72.259	64
658	65.7	5.446	2.317	18.998	73.239	64
659	65.8	5.225	2.468	18.185	74.122	64
660	65.9	5.463	2.307	17.859	74.372	64
661	66	5.433	2.52	19.782	72.265	64
662	66.1	5.44	2.645	19.838	72.077	64
663	66.2	5.728	2.558	19.886	71.828	64
664	66.3	5.019	2.545	18.94	73.497	64
665	66.4	5.52	2.552	19.283	72.644	64
666	66.5	5.438	2.422	19.548	72.593	64
667	66.6	5.404	2.449	18.89	73.257	64
668	66.7	5.743	2.61	19.358	72.289	64
669	66.8	6.035	2.274	19.56	72.131	64
670	66.9	5.537	2.746	18.715	73.002	64
671	67	5.59	2.483	19.722	72.204	64
672	67.1	5.374	2.525	19.548	72.552	64
673	67.2	5.693	2.525	19.393	72.389	64
674	67.3	5.275	2.351	18.951	73.423	64
675	67.4	5.716	2.578	19.64	72.066	64
676	67.5	5.33	2.547	19.639	72.484	64
677	67.6	5.398	2.636	19.056	72.909	64
678	67.7	6.041	2.291	18.195	73.474	64
679	67.8	5.869	2.435	19.262	72.434	64
680	67.9	5.427	2.824	19.736	72.013	64
681	68	5.23	2.557	19.303	72.91	64
682	68.1	5.524	2.362	19.12	72.994	64
683	68.2	5.923	2.628	19.397	72.052	64
684	68.3	5.556	2.624	19.385	72.435	64
685	68.4	5.661	2.402	19.186	72.75	64
686	68.5	5.938	2.281	18.867	72.914	64
687	68.6	5.023	2.469	19.404	73.104	64
688	68.7	5.568	2.741	19.016	72.674	64
689	68.8	5.409	2.708	19.31	72.574	64
690	68.9	5.686	2.594	19.436	72.284	64
691	69	5.658	2.533	19.537	72.272	64
692	69.1	5.391	2.477	19.499	72.634	64
693	69.2	5.343	2.442	19.662	72.554	64
694	69.3	5.998	2.545	19.617	71.839	64
695	69.4	5.275	2.728	19.256	72.741	64
696	69.5	5.785	2.555	19.043	72.617	64
697	69.6	5.762	2.52	19.371	72.348	64
698	69.7	5.702	2.464	19.547	72.287	64
699	69.8	5.285	2.725	19.535	72.456	64
700	69.9	5.994	2.556	19.107	72.343	64
701	70	5.547	2.723	19.406	72.324	64
702	70.1	5.393	2.564	19.557	72.486	64
703	70.2	5.396	2.486	19.152	72.966	64
704	70.3	5.786	2.318	19.874	72.022	64
705	70.4	5.516	2.491	19.051	72.943	64
706	70.5	5.32	2.505	19.348	72.828	64
707	70.6	5.777	2.672	18.823	72.728	64
708	70.7	5.365	2.351	18.843	73.441	64
709	70.8	5.223	2.57	19.83	72.377	64
710	70.9	5.317	2.476	19.329	72.879	64
711	71	5.067	2.544	18.887	73.502	64
712	71.1	5.884	2.524	18.996	72.596	64
713	71.2	5.335	2.306	19.186	73.172	64
714	71.3	5.425	2.452	18.972	73.15	64
715	71.4	5.27	2.693	19.259	72.777	64
716	71.5	5.149	2.421	19.461	72.969	64
717	71.6	5.481	2.277	18.875	73.366	64
718	71.7	5.569	2.649	19.138	72.644	64
719	71.8	5.504	2.776	19.987	71.733	64
720	71.9	5.6	2.57	20.001	71.828	64
721	72	5.631	2.517	19.583	72.269	64
722	72.1	5.955	2.524	18.577	72.945	64
723	72.2	5.592	2.477	19.304	72.627	64
724	72.3	5.313	2.578	19.695	72.414	64
725	72.4	5.38	2.585	19.188	72.847	64
726	72.5	5.909	2.48	18.696	72.914	64
727	72.6	5.722	2.41	18.499	73.369	64
728	72.7	5.453	2.449	19.78	72.318	64
729	72.8	5.422	2.603	19.486	72.489	64
730	72.9	5.421	2.506	19.692	72.381	64
731	73	6.015	2.606	19.401	71.978	64
732	73.1	5.305	2.632	19.508	72.555	64
733	73.2	5.258	2.575	19.466	72.701	64
734	73.3	5.847	2.467	18.707	72.979	64
735	73.4	5.008	2.713	19.957	72.323	64
736	73.5	5.817	2.5	19.299	72.384	64
737	73.6	5.57	2.53	18.817	73.082	64
738	73.7	5.579	2.39	19.32	72.711	64
739	73.8	5.542	2.322	18.723	73.413	64
740	73.9	5.538	2.662	19.426	72.373	64
741	74	5.332	2.294	18.607	73.767	64
742	74.1	5.844	2.337	18.92	72.898	64
743	74.2	5.423	2.755	19.945	71.877	64
744	74.3	5.226	2.306	19.392	73.076	64
745	74.4	5.987	2.308	18.93	72.775	64
746	74.5	5.676	2.672	19.412	72.24	64
747	74.6	4.938	2.491	19.885	72.686	64
748	74.7	5.812	2.608	18.658	72.923	64
749	74.8	6.047	2.4	19.22	72.333	64
750	74.9	5.385	2.61	19.352	72.653	64
751	75	4.871	2.601	19.071	73.456	64
752	75.1	5.482	2.598	20.077	71.843	64
753	75.2	5.82	2.399	19.419	72.363	64
754	75.3	5.316	2.697	19.968	72.019	64
755	75.4	5.293	2.54	19.833	72.334	64
756	75.5	5.576	2.467	19.003	72.955	64
757	75.6	5.667	2.353	18.875	73.106	64
758	75.7	5.821	2.601	19.127	72.452	64
759	75.8	5.722	2.517	19.471	72.289	64
760	75.9	4.996	2.553	19.594	72.857	64
761	76	5.126	2.694	19.676	72.504	64
762	76.1	6.128	2.378	19.239	72.256	64
763	76.2	5.69	2.534	19.524	72.251	64
764	76.3	5.828	2.456	19.249	72.468	64
765	76.4	5.48	2.476	19.772	72.273	64
766	76.5	6.205	2.551	19.223	72.022	64
767	76.6	5.704	2.515	19.048	72.734	64
768	76.7	5.805	2.435	19.426	72.334	64
769	76.8	5.43	2.437	18.746	73.387	64
770	76.9	5.801	2.428	20.193	71.579	64
771	77	5.774	2.335	18.858	73.032	64
772	77.1	5.944	2.469	19.537	72.05	64
773	77.2	6.296	2.343	19.536	71.825	64
774	77.3	5.684	2.583	19.513	72.22	64
775	77.4	5.357	2.46	19.761	72.422	64
776	77.5	5.635	2.469	18.543	73.354	64
777	77.6	5.476	2.45	19.434	72.64	64
778	77.7	5.853	2.266	19.232	72.648	64
779	77.8	5.191	2.227	18.756	73.826	64
780	77.9	5.129	2.492	18.943	73.435	64
781	78	5.922	2.498	18.761	72.819	64
782	78.1	6.084	2.653	19.259	72.004	64
783	78.2	5.923	2.545	19.368	72.163	64
784	78.3	5.375	2.814	20.22	71.591	64
785	78.4	5.734	2.44	19.313	72.513	64
786	78.5	5.914	2.112	18.847	73.127	64
787	78.6	5.667	2.246	19.204	72.883	64
788	78.7	5.814	2.615	19.384	72.187	64
789	78.8	5.612	2.587	18.885	72.916	64
790	78.9	5.661	2.353	18.586	73.4	64
791	79	5.94	2.458	19.287	72.316	64
792	79.1	5.276	2.461	19.753	72.51	64
793	79.2	5.92	2.386	19.008	72.686	64
794	79.3	4.986	2.583	20	72.431	64
795	79.4	5.719	2.215	18.371	73.695	64
796	79.5	5.032	2.663	19.706	72.599	64
797	79.6	5.628	2.503	19.712	72.157	64
798	79.7	5.589	2.416	19.152	72.843	64
799	79.8	5.793	2.533	19.962	71.712	64
800	79.9	6.077	2.503	19.44	71.98	64
801	80	4.983	2.785	20.102	72.129	64
802	80.1	5.509	2.428	19.368	72.695	64
803	80.2	5.578	2.668	19.682	72.071	64
804	80.3	5.489	2.89	20.156	71.465	64
805	80.4	5.077	2.581	19.506	72.836	64
806	80.5	5.862	2.551	20.033	71.555	64
807	80.6	5.265	2.535	20.056	72.144	64
808	80.7	5.197	2.597	19.967	72.239	64
809	80.8	5.247	1.906	19.276	73.571	64
810	80.9	5.575	2.595	19.666	72.164	64
811	81	5.716	2.482	19.313	72.489	64
812	81.1	5.535	2.68	19.532	72.253	64
813	81.2	5.708	2.456	19.658	72.178	64
814	81.3	5.854	2.429	19.016	72.701	64
815	81.4	5.549	2.362	19.877	72.212	64
816	81.5	5.769	2.358	18.676	73.197	64
817	81.6	5.754	2.298	19.294	72.654	64
818	81.7	5.722	2.388	18.892	72.998	64
819	81.8	5.002	2.442	19.425	73.132	64
820	81.9	5.498	2.433	19.473	72.596	64
821	82	5.586	2.404	19.906	72.104	64
822	82.1	4.751	2.5	19.735	73.014	64
823	82.2	5.243	2.389	19.866	72.502	64
824	82.3	5.755	2.186	18.633	73.426	64
825	82.4	5.571	2.288	18.695	73.446	64
826	82.5	5.494	2.47	18.71	73.326	64
827	82.6	5.191	2.41	19.203	73.195	64
828	82.7	5.073	2.648	19.322	72.957	64
829	82.8	5.729	2.433	19.528	72.31	64
830	82.9	5.966	2.224	19.108	72.702	64
831	83	5.517	2.479	19.776	72.227	64
832	83.1	5.511	2.447	18.917	73.124	64
833	83.2	5.285	2.398	18.83	73.487	64
834	83.3	5.864	2.598	19.835	71.704	64
835	83.4	5.323	2.401	19.123	73.153	64
836	83.5	6.059	2.505	19.18	72.256	64
837	83.6	5.391	2.629	19.508	72.472	64
838	83.7	6.197	2.538	19.369	71.896	64
839	83.8	5.277	2.498	19.377	72.849	64
840	83.9	5.356	2.55	19.514	72.58	64
841	84	5.207	2.525	19.626	72.642	64
842	84.1	5.06	2.841	20.339	71.76	64
843	84.2	5.46	2.571	19.381	72.588	64
844	84.3	5.756	2.598	19.104	72.542	64
845	84.4	5.461	2.615	19.714	72.21	64
846	84.5	5.349	2.454	19.463	72.735	64
847	84.6	5.697	2.626	19.837	71.839	64
848	84.7	5.487	2.637	20.144	71.732	64
849	84.8	5.508	2.585	19.356	72.551	64
850	84.9	5.066	2.446	18.971	73.517	64
851	85	6.129	2.614	18.909	72.348	64
852	85.1	5.311	2.516	19.591	72.583	64
853	85.2	6.078	2.411	19.164	72.347	64
854	85.3	5.422	2.341	19.668	72.569	64
855	85.4	5.459	2.614	20.349	71.578	64
856	85.5	5.417	2.31	19.031	73.243	64
857	85.6	5.309	2.467	19.447	72.777	64
858	85.7	5.615	2.435	18.394	73.557	64
859	85.8	5.428	2.417	19.437	72.719	64
860	85.9	5.844	2.487	19.194	72.475	64
861	86	5.836	2.477	19.629	72.058	64
862	86.1	5.798	2.407	19.949	71.846	64
863	86.2	5.633	2.511	18.866	72.99	64
864	86.3	5.56	2.558	19.353	72.529	64
865	86.4	5.278	2.517	19.38	72.825	64
866	86.5	5.611	2.65	19.4	72.339	64
867	86.6	5.548	2.519	19.249	72.684	64
868	86.7	5.786	2.456	19.577	72.18	64
869	86.8	5.688	2.643	19.393	72.275	64
870	86.9	5.278	2.539	19.074	73.109	64
871	87	5.24	2.287	19.53	72.944	64
872	87.1	5.059	2.325	19.113	73.503	64
873	87.2	5.752	2.669	19.181	72.398	64
874	87.3	5.825	2.378	18.595	73.202	64
875	87.4	5.721	2.262	19.37	72.646	64
876	87.5	5.405	2.453	20.277	71.864	64
877	87.6	5.786	2.602	19.234	72.378	64
878	87.7	5.141	2.748	19.413	72.697	64
879	87.8	5.743	2.636	19.468	72.154	64
880	87.9	5.612	2.38	19.032	72.976	64
881	88	5.494	2.636	20.161	71.709	64
882	88.1	5.442	2.288	20.097	72.172	64
883	88.2	5.202	2.472	19.04	73.286	64
884	88.3	5.94	2.453	19.751	71.856	64
885	88.4	5.288	2.577	19.268	72.867	64
886	88.5	5.481	2.455	17.939	74.125	64
887	88.6	4.978	2.515	19.978	72.529	64
888	88.7	5.659	2.628	19.791	71.922	64
889	88.8	5.738	2.48	19.414	72.367	64
890	88.9	5.995	2.566	19.289	72.151	64
891	89	5.644	2.743	18.752	72.862	64
892	89.1	6.183	2.546	19.475	71.795	64
893	89.2	5.175	2.434	20.054	72.336	64
894	89.3	5.63	2.479	19.573	72.318	64
895	89.4	5.398	2.729	19.392	72.481	64
896	89.5	5.372	2.285	18.642	73.701	64
897	89.6	5.27	2.374	18.789	73.568	64
898	89.7	5.354	2.521	19.537	72.588	64
899	89.8	5.848	2.45	19.456	72.246	64
900	89.9	5.32	2.396	19.217	73.067	64
901	90	5.411	2.362	19.187	73.04	64
902	90.1	5.379	2.294	19.271	73.057	64
903	90.2	5.427	2.44	18.776	73.358	64
904	90.3	5.531	2.43	19.237	72.802	64
905	90.4	5.445	2.573	18.813	73.168	64
906	90.5	5.596	2.507	19.33	72.567	64
907	90.6	5.516	2.375	19.71	72.399	64
908	90.7	5.564	2.455	19.343	72.639	64
909	90.8	5.992	2.476	17.965	73.568	64
910	90.9	5.616	2.325	18.513	73.546	64
911	91	5.574	2.649	19.985	71.792	64
912	91.1	5.208	2.341	19.212	73.239	64
913	91.2	5.809	2.531	19.444	72.216	64
914	91.3	5.646	2.528	18.758	73.068	64
915	91.4	5.922	2.609	19.735	71.734	64
916	91.5	5.601	2.629	18.774	72.996	64
917	91.6	5.491	2.495	19.723	72.291	64
918	91.7	5.514	2.408	18.244	73.833	64
919	91.8	5.983	2.591	18.871	72.555	64
920	91.9	5.067	2.719	18.837	73.377	64
921	92	5.445	2.444	19.457	72.653	64
922	92.1	5.4	2.49	18.687	73.424	64
923	92.2	5.671	2.277	18.518	73.534	64
924	92.3	5.21	2.697	19.253	72.841	64
925	92.4	4.978	2.523	19.809	72.691	64
926	92.5	5.193	2.628	19.149	73.03	64
927	92.6	5.36	2.511	19.359	72.769	64
928	92.7	5.306	2.531	19.01	73.153	64
929	92.8	5.308	2.53	19.167	72.995	64
930	92.9	5.424	2.59	19.175	72.81	64
931	93	5.797	2.42	18.802	72.981	64
932	93.1	5.323	2.4	19.143	73.134	64
933	93.2	5.488	2.446	19.365	72.701	64
934	93.3	5.622	2.483	18.752	73.142	64
935	93.4	5.916	2.613	18.75	72.721	64
936	93.5	5.806	2.523	18.425	73.245	64
937	93.6	5.429	2.722	19.369	72.479	64
938	93.7	5.874	2.507	19.251	72.369	64
939	93.8	5.815	2.544	19.449	72.193	64
940	93.9	5.86	2.146	18.55	73.444	64
941	94	6.034	2.144	18.528	73.293	64
942	94.1	5.266	2.414	19.849	72.471	64
943	94.2	5.219	2.63	19.504	72.647	64
944	94.3	5.776	2.613	19.027	72.583	64
945	94.4	5.124	2.44	19.193	73.243	64
946	94.5	5.585	2.547	19.277	72.591	64
947	94.6	5.651	2.583	19.588	72.178	64
948	94.7	6.093	2.408	19.009	72.489	64
949	94.8	5.46	2.775	20.058	71.707	64
950	94.9	5.938	2.594	18.918	72.55	64
951	95	5.124	2.702	20.275	71.898	64
952	95.1	5.626	2.38	18.326	73.667	64
953	95.2	5.227	2.49	19.266	73.017	64
954	95.3	5.654	2.739	19.76	71.848	64
955	95.4	5.708	2.37	18.979	72.943	64
956	95.5	5.654	2.624	18.79	72.932	64
957	95.6	5.67	2.565	20.079	71.686	64
958	95.7	5.277	2.553	19.158	73.012	64
959	95.8	5.695	2.443	19.46	72.402	64
960	95.9	5.671	2.522	19.414	72.393	64
961	96	5.63	2.426	19.81	72.134	64
962	96.1	5.824	2.412	18.626	73.138	64
963	96.2	5.82	2.51	19.05	72.62	64
964	96.3	5.759	2.494	18.524	73.223	64
965	96.4	5.238	2.251	19.007	73.503	64
966	96.5	6.183	2.541	19.328	71.947	64
967	96.6	5.671	2.442	19.542	72.345	64
968	96.7	5.334	2.42	19.206	73.04	64
969	96.8	6.061	2.278	17.704	73.957	64
970	96.9	5.789	2.512	18.439	73.26	64
971	97	5.466	2.444	18.599	73.491	64
972	97.1	6.07	2.667	19.778	71.484	64
973	97.2	5.175	2.844	19.558	72.424	64
974	97.3	5.603	2.638	18.818	72.942	64
975	97.4	6.165	2.446	19.394	71.995	64
976	97.5	5.483	2.322	19.381	72.814	64
977	97.6	5.949	2.179	17.856	74.016	64
978	97.7	5.65	2.471	19.83	72.05	64
979	97.8	5.752	2.663	20.05	71.535	64
980	97.9	5.909	2.576	19.23	72.285	64
981	98	5.791	2.444	19.291	72.474	64
982	98.1	5.474	2.538	19.66	72.329	64
983	98.2	5.406	2.489	18.524	73.581	64
984	98.3	5.466	2.412	18.949	73.173	64
985	98.4	6.184	2.623	19.405	71.787	64
986	98.5	5.472	2.339	19.758	72.431	64
987	98.6	5.601	2.357	19.536	72.507	64
988	98.7	5.514	2.179	17.893	74.414	64
989	98.8	5.376	2.54	19.513	72.571	64
990	98.9	5.803	2.697	19.079	72.421	64
991	99	5.533	2.74	19.329	72.398	64
992	99.1	5.829	2.15	18.017	74.005	64
993	99.2	5.453	2.552	19.709	72.286	64
994	99.3	5.644	2.531	19.704	72.12	64
995	99.4	5.598	2.636	19.13	72.636	64
996	99.5	5.271	2.351	19.15	73.228	64
997	99.6	5.514	2.534	19.564	72.388	64
998	99.7	5.376	2.592	19.247	72.784	64
999	99.8	5.569	2.636	19.198	72.597	64
1000	99.9	5.287	2.629	19.318	72.765	64
1001	100	5.419	2.263	19.319	73	64
1002	100.1	5.552	2.584	19.163	72.7	64
1003	100.2	5.571	2.612	19.65	72.168	64
1004	100.3	5.22	2.091	18.554	74.135	64
1005	100.4	5.591	2.591	18.862	72.956	64
1006	100.5	5.774	2.449	18.507	73.27	64
1007	100.6	5.593	2.393	18.934	73.08	64
1008	100.7	5.737	2.441	19.02	72.803	64
1009	100.8	5.206	2.545	19.588	72.661	64
1010	100.9	5.429	2.51	19.398	72.663	64
1011	101	5.886	2.663	19.608	71.843	64
1012	101.1	5.131	2.597	19.941	72.331	64
1013	101.2	6.061	2.337	19.387	72.215	64
1014	101.3	5.906	2.486	18.91	72.699	64
1015	101.4	5.728	2.598	19.084	72.591	64
1016	101.5	5.474	2.383	19.613	72.53	64
1017	101.6	5.809	2.474	19.491	72.227	64
1018	101.7	5.842	2.439	19.483	72.236	64
1019	101.8	5.603	2.653	20.057	71.687	64
1020	101.9	5.784	2.496	19.347	72.373	64
1021	102	5.262	2.513	19.138	73.087	64
1022	102.1	5.7	2.417	18.65	73.233	64
1023	102.2	5.783	2.607	19.73	71.88	64
1024	102.3	5.495	2.439	19.855	72.211	64
1025	102.4	5.398	2.413	19.123	73.066	64
1026	102.5	5.437	2.619	20.049	71.895	64
1027	102.6	5.852	2.506	18.619	73.023	64
1028	102.7	5.656	2.73	19.401	72.213	64
1029	102.8	6.299	2.354	19.194	72.153	64
1030	102.9	5.565	2.341	19.817	72.277	64
1031	103	5.662	2.462	19.291	72.585	64
1032	103.1	5.298	2.649	18.465	73.587	64
1033	103.2	5.351	2.396	19.222	73.031	64
1034	103.3	5.439	2.496	18.89	73.175	64
1035	103.4	5.41	2.319	18.718	73.553	64
1036	103.5	5.845	2.363	18.315	73.476	64
1037	103.6	5.345	2.468	19.33	72.856	64
1038	103.7	5.31	2.408	19.441	72.841	64
1039	103.8	5.436	2.54	19.628	72.395	64
1040	103.9	5.3	2.436	19.865	72.399	64
1041	104	5.235	2.437	18.752	73.577	64
1042	104.1	5.147	2.359	19.395	73.099	64
1043	104.2	5.675	2.489	19.275	72.561	64
1044	104.3	5.369	2.611	19.554	72.466	64
1045	104.4	5.524	2.516	19.545	72.414	64
1046	104.5	5.743	2.665	19.145	72.447	64
1047	104.6	5.357	2.632	19.429	72.582	64
1048	104.7	5.829	2.516	19.268	72.388	64
1049	104.8	5.878	2.328	19.283	72.511	64
1050	104.9	5.035	2.54	19.685	72.74	64
1051	105	5.479	2.748	19.456	72.317	64
1052	105.1	5.452	2.542	19.509	72.497	64
1053	105.2	5.466	2.558	19.559	72.416	64
1054	105.3	5.593	2.482	18.554	73.371	64
1055	105.4	5.525	2.377	19.519	72.58	64
1056	105.5	5.612	2.28	19.084	73.024	64
1057	105.6	5.406	2.464	19.158	72.972	64
1058	105.7	6.111	2.398	18.846	72.644	64
1059	105.8	5.391	2.641	18.867	73.101	64
1060	105.9	5.456	2.384	18.982	73.178	64
1061	106	5.348	2.537	19.346	72.769	64
1062	106.1	5.28	2.509	19.124	73.088	64
1063	106.2	5.2	1.916	18.24	74.644	64
1064	106.3	6.01	2.143	17.607	74.241	64
1065	106.4	5.587	2.051	17.689	74.673	64
1066	106.5	5.756	2.495	18.705	73.044	64
1067	106.6	5.683	2.512	19.52	72.286	64
1068	106.7	5.677	2.716	20.049	71.558	64
1069	106.8	5.644	2.637	19.608	72.111	64
1070	106.9	5.412	2.535	19.125	72.928	64
1071	107	5.733	2.679	19.592	71.996	64
1072	107.1	5.444	2.514	19.715	72.327	64
1073	107.2	5.444	2.55	19.8	72.206	64
1074	107.3	5.768	2.163	18.368	73.701	64
1075	107.4	5.708	2.593	19.67	72.029	64
1076	107.5	5.652	2.546	19.155	72.647	64
1077	107.6	5.785	2.577	18.844	72.793	64
1078	107.7	5.286	2.516	19.297	72.902	64
1079	107.8	5.979	2.666	19.551	71.804	64
1080	107.9	5.69	2.606	19.799	71.905	64
1081	108	5.935	2.563	19.332	72.169	64
1082	108.1	5.326	2.59	19.086	72.999	64
1083	108.2	5.646	2.663	18.092	73.599	64
1084	108.3	5.969	2.459	19.466	72.106	64
1085	108.4	5.73	2.707	19.367	72.196	64
1086	108.5	5.902	2.734	19.59	71.774	64
1087	108.6	5.96	2.595	19.165	72.28	64
1088	108.7	5.797	2.515	19.64	72.048	64
1089	108.8	5.234	2.6	19.719	72.447	64
1090	108.9	5.366	2.55	18.223	73.861	64
1091	109	5.534	2.502	19.525	72.44	64
1092	109.1	5.237	2.475	19.361	72.927	64
1093	109.2	5.36	2.435	19.244	72.96	64
1094	109.3	5.403	2.471	19.598	72.528	64
1095	109.4	5.618	2.556	19.016	72.809	64
1096	109.5	5.145	2.67	19.754	72.431	64
1097	109.6	5.957	2.444	18.86	72.739	64
1098	109.7	5.787	2.545	19.242	72.426	64
1099	109.8	5.266	2.577	19.51	72.647	64
1100	109.9	5.574	2.538	19.632	72.256	64
1101	110	5.687	2.629	19.717	71.967	64
1102	110.1	5.831	2.441	18.651	73.077	64
1103	110.2	5.55	2.271	19.13	73.049	64
1104	110.3	5.451	2.552	19.444	72.552	64
1105	110.4	5.805	2.51	19.616	72.069	64
1106	110.5	5.398	2.58	19.511	72.511	64
1107	110.6	5.797	2.489	18.744	72.97	64
1108	110.7	5.262	2.686	19.404	72.648	64
1109	110.8	5.981	2.496	18.897	72.627	64
1110	110.9	5.547	2.388	19.364	72.701	64
1111	111	6.25	2.595	18.594	72.561	64
1112	111.1	6.031	2.654	19.3	72.014	64
1113	111.2	5.099	2.328	18.908	73.665	64
1114	111.3	5.91	2.291	18.874	72.924	64
1115	111.4	5.889	2.097	18.389	73.625	64
1116	111.5	5.566	2.576	19.03	72.827	64
1117	111.6	5.999	2.614	19.33	72.058	64
1118	111.7	5.908	2.628	19.192	72.272	64
1119	111.8	5.373	2.573	18.957	73.096	64
1120	111.9	5.62	2.325	18.266	73.788	64
1121	112	5.376	2.714	19.189	72.722	64
1122	112.1	5.33	2.388	18.454	73.828	64
1123	112.2	5.829	2.595	18.919	72.657	64
1124	112.3	5.777	2.388	19.17	72.665	64
1125	112.4	5.372	2.376	18.872	73.38	64
1126	112.5	6.042	2.381	18.604	72.974	64
1127	112.6	6.181	2.435	18.565	72.818	64
1128	112.7	5.671	2.653	18.724	72.951	64
1129	112.8	5.635	2.692	19.484	72.189	64
1130	112.9	6.089	2.406	19.089	72.417	64
1131	113	5.319	2.622	19.174	72.885	64
1132	113.1	5.58	2.645	19.377	72.398	64
1133	113.2	6.044	2.425	18.268	73.264	64
1134	113.3	5.84	2.277	19.039	72.845	64
1135	113.4	5.556	2.518	19.332	72.593	64
1136	113.5	5.747	2.753	19.384	72.116	64
1137	113.6	5.25	2.578	19.606	72.566	64
1138	113.7	5.401	2.562	19.011	73.026	64
1139	113.8	5.533	2.626	19.156	72.685	64
1140	113.9	5.395	2.48	19.357	72.768	64
1141	114	5.826	2.509	18.264	73.401	64
1142	114.1	4.956	2.507	19.3	73.237	64
1143	114.2	5.57	2.2	17.341	74.889	64
1144	114.3	5.183	2.614	19.786	72.416	64
1145	114.4	6.014	2.566	19.141	72.278	64
1146	114.5	5.599	2.6	18.663	73.137	64
1147	114.6	5.546	2.336	19.071	73.047	64
1148	114.7	5.273	2.552	19.186	72.989	64
1149	114.8	5.766	2.539	19.204	72.492	64
1150	114.9	5.676	2.548	19.282	72.494	64
1151	115	5.191	2.629	18.887	73.293	64
1152	115.1	5.772	2.464	19.214	72.55	64
1153	115.2	5.376	2.604	19.236	72.783	64
1154	115.3	5.797	2.52	18.512	73.171	64
1155	115.4	5.884	2.615	19.276	72.225	64
1156	115.5	5.223	2.291	18.543	73.943	64
1157	115.6	5.711	2.343	18.398	73.548	64
1158	115.7	5.748	2.513	19.425	72.314	64
1159	115.8	6.188	2.439	18.725	72.648	64
1160	115.9	5.777	2.527	19.206	72.49	64
1161	116	5.583	2.492	19.267	72.658	64
1162	116.1	5.918	2.43	18.912	72.739	64
1163	116.2	5.321	2.695	19.226	72.758	64
1164	116.3	5.794	2.51	19.262	72.433	64
1165	116.4	5.512	2.392	18.674	73.422	64
1166	116.5	5.397	2.37	18.172	74.061	64
1167	116.6	5.469	2.462	18.883	73.186	64
1168	116.7	5.75	2.446	19.324	72.48	64
1169	116.8	5.552	2.494	19.574	72.38	64
1170	116.9	5.642	2.585	18.838	72.935	64
1171	117	5.599	2.398	18.194	73.809	64
1172	117.1	5.976	2.445	19.663	71.916	64
1173	117.2	5.122	2.51	19.512	72.856	64
1174	117.3	5.206	2.515	19.451	72.828	64
1175	117.4	5.969	2.513	19.472	72.046	64
1176	117.5	5.565	2.379	19.549	72.508	64
1177	117.6	5.845	2.403	18.507	73.245	64
1178	117.7	5.592	2.425	19.208	72.775	64
1179	117.8	5.529	2.486	19.526	72.46	64
1180	117.9	5.371	2.615	19.49	72.524	64
1181	118	5.231	2.548	19.336	72.884	64
1182	118.1	5.629	2.624	20.158	71.589	64
1183	118.2	5.233	2.524	19.035	73.209	64
1184	118.3	4.808	2.464	20.287	72.44	64
1185	118.4	5.658	2.586	19.11	72.646	64
1186	118.5	5.72	2.697	19.251	72.332	64
1187	118.6	5.441	2.32	19.396	72.842	64
1188	118.7	5.796	2.518	19.177	72.509	64
1189	118.8	5.735	2.528	18.809	72.928	64
1190	118.9	5.095	2.557	19.502	72.846	64
1191	119	5.417	2.518	19.746	72.319	64
1192	119.1	5.521	2.524	19.582	72.373	64
1193	119.2	5.414	2.283	18.813	73.49	64
1194	119.3	5.651	2.424	20.123	71.802	64
1195	119.4	4.726	2.388	19.678	73.209	64
1196	119.5	5.3	2.335	19.018	73.348	64
1197	119.6	4.922	2.432	19.587	73.06	64
1198	119.7	5.366	2.22	19.465	72.949	64
1199	119.8	5.046	2.394	20.151	72.41	64
1200	119.9	5.959	2.253	19.122	72.667	64
1201	120	5.737	2.245	19.641	72.377	64
1202	120.1	5.481	2.276	19.535	72.708	64
1203	120.2	5.559	2.369	18.969	73.104	64
1204	120.3	5.332	2.402	18.979	73.287	64
1205	120.4	5.042	2.441	18.967	73.551	64
1206	120.5	5.426	2.644	19.783	72.147	64
1207	120.6	5.327	2.549	19.565	72.559	64
1208	120.7	5.679	2.405	20.093	71.822	64
1209	120.8	5.641	2.577	19.779	72.003	64
1210	120.9	5.482	2.767	20.01	71.741	64
1211	121	5.354	2.586	19.323	72.737	64
1212	121.1	5.613	2.434	19.245	72.708	64
1213	121.2	5.798	2.491	19.67	72.041	64
1214	121.3	5.426	2.52	19.793	72.261	64
1215	121.4	5.922	2.58	19.341	72.157	64
1216	121.5	5.922	2.575	19.339	72.163	64
1217	121.6	5.599	2.465	18.96	72.976	64
1218	121.7	5.955	2.717	19.839	71.488	64
1219	121.8	5.868	2.548	19.302	72.282	64
1220	121.9	5.797	2.658	19.038	72.507	64
1221	122	5.472	2.516	19.215	72.797	64
1222	122.1	6.052	2.529	18.564	72.855	64
1223	122.2	5.629	2.67	19.182	72.519	64
1224	122.3	5.578	2.808	19.939	71.674	64
1225	122.4	5.457	2.491	18.984	73.069	64
1226	122.5	5.408	2.752	19.816	72.024	64
1227	122.6	5.61	2.289	18.821	73.28	64
1228	122.7	5.896	2.441	19.349	72.314	64
1229	122.8	6.138	2.594	18.817	72.451	64
1230	122.9	5.608	2.553	18.887	72.952	64
1231	123	5.221	2.382	19.167	73.23	64
1232	123.1	4.926	2.713	19.816	72.545	64
1233	123.2	5.801	2.19	18.691	73.318	64
1234	123.3	5.65	2.603	19.367	72.381	64
1235	123.4	5.879	2.595	18.828	72.698	64
1236	123.5	6.266	2.339	18.878	72.516	64
1237	123.6	5.481	2.606	19.245	72.668	64
1238	123.7	4.534	2.451	19.462	73.553	64
1239	123.8	5.232	2.595	19.353	72.82	64
1240	123.9	5.764	2.492	19.644	72.099	64
1241	124	5.106	2.475	19.082	73.337	64
1242	124.1	5.951	2.58	19.961	71.507	64
1243	124.2	5.605	2.639	19.214	72.541	64
1244	124.3	5.173	2.517	20.245	72.065	64
1245	124.4	5.167	2.428	18.744	73.661	64
1246	124.5	6.184	2.53	19.295	71.991	64
1247	124.6	5.271	2.496	19.501	72.732	64
1248	124.7	5.796	2.628	20.182	71.394	64
1249	124.8	5.513	2.524	20.041	71.923	64
1250	124.9	5.96	2.477	18.577	72.987	64
1251	125	5.363	2.611	19.189	72.838	64
1252	125.1	5.698	2.58	19.039	72.682	64
1253	125.2	5.691	2.799	19.378	72.132	64
1254	125.3	5.688	2.459	18.953	72.9	64
1255	125.4	5.907	2.808	19.274	72.011	64
1256	125.5	5.834	2.436	18.731	72.999	64
1257	125.6	5.4	2.383	18.747	73.471	64
1258	125.7	5.212	2.434	19.424	72.931	64
1259	125.8	5.67	2.419	18.766	73.145	64
1260	125.9	5.357	2.526	19.466	72.652	64
1261	126	5.443	2.279	18.412	73.866	64
1262	126.1	5.647	2.311	18.657	73.386	64
1263	126.2	5.567	2.403	17.929	74.101	64
1264	126.3	5.727	2.547	18.676	73.051	64
1265	126.4	5.123	2.597	19.861	72.419	64
1266	126.5	5.415	2.403	18.998	73.184	64
1267	126.6	5.354	2.691	19.522	72.432	64
1268	126.7	5.314	2.593	19.871	72.223	64
1269	126.8	5.105	2.45	19.183	73.262	64
1270	126.9	4.976	2.513	18.98	73.531	64
1271	127	6.081	2.567	19.342	72.01	64
1272	127.1	5.308	2.445	19.423	72.824	64
1273	127.2	5.421	2.505	19.59	72.484	64
1274	127.3	5.562	2.501	19.89	72.047	64
1275	127.4	5.674	2.625	19.127	72.574	64
1276	127.5	5.849	2.506	19.289	72.356	64
1277	127.6	5.293	2.565	18.979	73.163	64
1278	127.7	5.83	2.673	19.63	71.868	64
1279	127.8	5.366	2.498	18.88	73.255	64
1280	127.9	5.486	2.505	19.322	72.686	64
1281	128	5.568	2.519	19.325	72.588	64
1282	128.1	5.835	2.605	19.988	71.572	64
1283	128.2	5.308	2.738	19.95	72.005	64
1284	128.3	5.943	2.396	19.782	71.879	64
1285	128.4	5.893	2.49	18.946	72.671	64
1286	128.5	5.433	2.154	18.796	73.616	64
1287	128.6	5.692	2.51	18.823	72.975	64
1288	128.7	6.086	2.354	19.044	72.515	64
1289	128.8	5.565	2.449	19.315	72.671	64
1290	128.9	5.756	2.518	18.878	72.848	64
1291	129	5.637	2.523	19.864	71.976	64
1292	129.1	5.227	2.494	19.742	72.537	64
1293	129.2	5.795	2.513	18.914	72.778	64
1294	129.3	5.595	2.448	19.512	72.444	64
1295	129.4	5.71	2.502	19.865	71.923	64
1296	129.5	6.105	2.497	18.827	72.571	64
1297	129.6	5.463	2.65	19.428	72.459	64
1298	129.7	5.435	2.534	19.602	72.429	64
1299	129.8	5.161	2.684	19.174	72.981	64
1300	129.9	6.01	2.596	19.123	72.271	64
1301	130	5.53	2.518	18.482	73.47	64
1302	130.1	5.217	2.539	18.763	73.482	64
1303	130.2	5.489	2.735	19.563	72.212	64
1304	130.3	5.459	2.36	19.07	73.111	64
1305	130.4	5.517	2.341	18.816	73.326	64
1306	130.5	4.89	2.529	19.215	73.365	64
1307	130.6	5.576	2.522	19.539	72.362	64
1308	130.7	5.242	2.709	19.516	72.534	64
1309	130.8	5.249	2.331	19.078	73.342	64
1310	130.9	5.618	2.518	18.81	73.054	64
1311	131	5.543	2.569	19.569	72.319	64
1312	131.1	5.583	2.242	18.799	73.376	64
1313	131.2	5.606	2.464	19.194	72.737	64
1314	131.3	5.771	2.368	18.875	72.986	64
1315	131.4	5.564	2.101	18.515	73.82	64
1316	131.5	6.181	2.448	19.492	71.878	64
1317	131.6	5.129	2.345	19.705	72.82	64
1318	131.7	5.587	2.41	19.362	72.641	64
1319	131.8	5.51	2.731	19.155	72.604	64
1320	131.9	5.234	2.468	19.414	72.884	64
1321	132	5.537	2.682	19.637	72.143	64
1322	132.1	5.401	2.657	19.017	72.925	64
1323	132.2	5.304	2.519	19.297	72.879	64
1324	132.3	5.676	2.659	19.453	72.213	64
1325	132.4	5.064	2.723	18.91	73.303	64
1326	132.5	5.426	2.34	18.582	73.652	64
1327	132.6	5.815	2.431	19.337	72.417	64
1328	132.7	5.244	2.315	19.514	72.928	64
1329	132.8	5.358	2.461	19.746	72.436	64
1330	132.9	5.287	2.564	20.169	71.98	64
1331	133	5.749	2.477	18.81	72.964	64
1332	133.1	5.893	2.483	19.161	72.463	64
1333	133.2	6.094	2.631	18.752	72.523	64
1334	133.3	5.854	2.441	19.041	72.664	64
1335	133.4	6.274	2.246	18.907	72.573	64
1336	133.5	5.065	2.449	19.049	73.436	64
1337	133.6	5.509	2.484	19.285	72.721	64
1338	133.7	6.182	2.485	18.244	73.089	64
1339	133.8	5.562	2.625	18.539	73.273	64
1340	133.9	5.625	2.582	18.666	73.127	64
1341	134	5.562	2.557	19.319	72.562	64
1342	134.1	5.416	2.46	19.092	73.031	64
1343	134.2	5.124	2.474	19.412	72.989	64
1344	134.3	5.912	2.546	19.25	72.291	64
1345	134.4	5.084	2.457	18.951	73.507	64
1346	134.5	5.331	2.524	19.573	72.572	64
1347	134.6	5.411	2.603	19.196	72.79	64
1348	134.7	5.851	2.49	18.616	73.043	64
1349	134.8	5.705	2.339	19.253	72.703	64
1350	134.9	5.458	2.364	19.26	72.918	64
1351	135	5.812	2.423	19.357	72.408	64
1352	135.1	5.476	2.527	19.09	72.907	64
1353	135.2	5.397	2.425	19.268	72.91	64
1354	135.3	5.799	2.401	18.567	73.233	64
1355	135.4	5.899	2.519	19.221	72.361	64
1356	135.5	5.223	2.4	18.731	73.646	64
1357	135.6	5.819	2.66	19.226	72.295	64
1358	135.7	5.675	2.571	19.472	72.281	64
1359	135.8	5.448	2.509	19.79	72.254	64
1360	135.9	5.702	2.446	19.16	72.691	64
1361	136	5.422	2.561	19.785	72.232	64
1362	136.1	5.982	2.478	19.336	72.204	64
1363	136.2	5.534	2.242	19.414	72.809	64
1364	136.3	5.597	2.636	19.217	72.55	64
1365	136.4	5.953	2.288	18.792	72.966	64
1366	136.5	5.734	2.575	19.563	72.127	64
1367	136.6	5.922	2.577	19.639	71.862	64
1368	136.7	5.762	2.467	18.879	72.892	64
1369	136.8	5.758	2.568	19.551	72.123	64
1370	136.9	5.644	2.447	18.76	73.149	64
1371	137	5.585	2.426	19.036	72.953	64
1372	137.1	5.871	2.459	19.577	72.093	64
1373	137.2	5.057	2.467	19.589	72.887	64
1374	137.3	5.482	2.774	19.37	72.373	64
1375	137.4	5.814	2.583	19.67	71.932	64
1376	137.5	5.323	2.374	19.672	72.631	64
1377	137.6	5.428	2.187	17.889	74.497	64
1378	137.7	5.522	2.532	19.353	72.593	64
1379	137.8	5.321	2.507	19.764	72.407	64
1380	137.9	6.205	2.522	18.902	72.371	64
1381	138	5.587	2.689	18.994	72.731	64
1382	138.1	5.646	2.574	18.956	72.824	64
1383	138.2	5.673	2.492	18.955	72.88	64
1384	138.3	5.584	2.525	19.112	72.778	64
1385	138.4	5.73	2.623	19.826	71.822	64
1386	138.5	5.221	2.542	18.679	73.559	64
1387	138.6	5.654	2.508	18.791	73.047	64
1388	138.7	6.1	2.619	19.733	71.549	64
1389	138.8	5.821	2.461	19.474	72.244	64
1390	138.9	5.277	2.464	19.226	73.033	64
1391	139	5.81	2.714	19.45	72.025	64
1392	139.1	5.522	2.608	19.075	72.796	64
1393	139.2	5.945	2.563	19.315	72.177	64
1394	139.3	5.579	2.262	19.71	72.448	64
1395	139.4	5.944	2.669	19.472	71.915	64
1396	139.5	5.758	2.461	19.61	72.171	64
1397	139.6	5.594	2.395	18.413	73.597	64
1398	139.7	5.54	2.518	19.528	72.414	64
1399	139.8	5.975	2.545	19.224	72.256	64
1400	139.9	5.478	2.412	19.582	72.527	64
1401	140	5.18	2.484	19.445	72.89	64
1402	140.1	5.59	2.681	18.986	72.743	64
1403	140.2	5.484	2.512	19.665	72.339	64
1404	140.3	5.966	2.535	19.829	71.67	64
1405	140.4	5.65	2.472	19.04	72.837	64
1406	140.5	5.617	2.63	19.784	71.97	64
1407	140.6	5.966	2.53	19.19	72.314	64
1408	140.7	5.38	2.585	19.006	73.029	64
1409	140.8	6.028	2.591	19.003	72.377	64
1410	140.9	5.744	2.356	18.736	73.164	64
1411	141	5.954	2.474	18.097	73.475	64
1412	141.1	5.533	2.396	18.719	73.352	64
1413	141.2	5.376	2.516	18.656	73.453	64
1414	141.3	5.724	2.425	19.09	72.761	64
1415	141.4	5.634	2.535	19.428	72.403	64
1416	141.5	5.424	2.584	19.026	72.965	64
1417	141.6	4.681	2.518	19.504	73.297	64
1418	141.7	5.75	2.807	19.885	71.557	64
1419	141.8	5.71	2.337	18.961	72.992	64
1420	141.9	5.459	2.423	19.074	73.043	64
1421	142	6.1	2.36	18.774	72.766	64
1422	142.1	5.566	2.287	19.21	72.937	64
1423	142.2	5.755	2.59	18.901	72.755	64
1424	142.3	5.412	2.425	18.497	73.666	64
1425	142.4	5.615	2.477	19.128	72.781	64
1426	142.5	5.632	2.511	19.472	72.385	64
1427	142.6	5.2	2.542	18.993	73.264	64
1428	142.7	5.337	2.557	18.962	73.143	64
1429	142.8	5.53	2.472	18.905	73.093	64
1430	142.9	5.651	2.605	19.304	72.44	64
1431	143	5.488	2.504	18.442	73.566	64
1432	143.1	5.511	2.158	17.777	74.554	64
1433	143.2	5.585	2.336	17.962	74.118	64
1434	143.3	6.334	2.379	19.799	71.489	64
1435	143.4	4.9	2.527	19.366	73.207	64
1436	143.5	5.637	2.502	18.85	73.011	64
1437	143.6	4.905	2.495	19.316	73.284	64
1438	143.7	5.46	2.561	20.085	71.894	64
1439	143.8	5.25	2.58	19.293	72.876	64
1440	143.9	5.852	2.575	19.016	72.557	64
1441	144	6.429	2.565	18.9	72.107	64
1442	144.1	6.11	2.128	17.67	74.092	64
1443	144.2	5.727	2.351	19.186	72.736	64
1444	144.3	5.336	2.718	19.96	71.987	64
1445	144.4	5.068	2.569	19.469	72.894	64
1446	144.5	5.547	2.581	20.079	71.793	64
1447	144.6	5.846	2.589	19.364	72.201	64
1448	144.7	5.426	2.543	19.908	72.123	64
1449	144.8	5.189	2.659	19.872	72.281	64
1450	144.9	5.704	2.568	19.597	72.131	64
1451	145	5.507	2.558	18.993	72.942	64
1452	145.1	5.951	2.592	19.125	72.333	64
1453	145.2	5.398	2.755	19.377	72.47	64
1454	145.3	5.502	2.473	19.152	72.873	64
1455	145.4	5.483	2.436	19.667	72.413	64
1456	145.5	5.601	2.579	19.4	72.42	64
1457	145.6	5.256	2.454	18.591	73.699	64
1458	145.7	5.559	2.689	19.483	72.27	64
1459	145.8	5.687	2.696	19.796	71.822	64
1460	145.9	5.824	2.583	19.447	72.145	64
1461	146	5.103	2.46	18.982	73.455	64
1462	146.1	5.243	2.011	18.766	73.98	64
1463	146.2	5.28	2.677	19.2	72.843	64
1464	146.3	5.509	2.397	18.924	73.17	64
1465	146.4	5.446	2.594	19.213	72.746	64
1466	146.5	5.518	2.619	19.288	72.574	64
1467	146.6	5.034	2.598	20.025	72.343	64
1468	146.7	5.831	2.535	18.461	73.173	64
1469	146.8	5.689	2.65	19.252	72.409	64
1470	146.9	5.901	2.328	18.619	73.152	64
1471	147	5.842	2.547	19.344	72.266	64
1472	147.1	5.812	2.502	19.136	72.55	64
1473	147.2	6.109	2.546	18.871	72.474	64
1474	147.3	5.447	2.472	19.577	72.504	64
1475	147.4	6.022	2.575	19.735	71.667	64
1476	147.5	5.338	2.694	18.877	73.091	64
1477	147.6	5.572	2.483	19.321	72.624	64
1478	147.7	5.307	2.498	19.908	72.286	64
1479	147.8	5.903	2.223	17.915	73.959	64
1480	147.9	5.593	2.274	18.844	73.289	64
1481	148	5.634	2.575	19.734	72.056	64
1482	148.1	5.505	2.37	19.117	73.007	64
1483	148.2	5.82	2.305	17.332	74.544	64
1484	148.3	5.579	2.556	18.83	73.035	64
1485	148.4	5.304	2.609	19.754	72.334	64
1486	148.5	5.351	2.493	18.463	73.693	64
1487	148.6	5.792	2.43	18.655	73.122	64
1488	148.7	5.797	2.416	19.362	72.426	64
1489	148.8	4.818	2.688	19.691	72.803	64
1490	148.9	6.027	2.665	18.825	72.483	64
1491	149	5.857	2.14	18.339	73.664	64
1492	149.1	5.157	2.458	19.198	73.187	64
1493	149.2	5.573	2.462	19.628	72.336	64
1494	149.3	5.582	2.413	20.065	71.94	64
1495	149.4	5.597	2.402	18.746	73.255	64
1496	149.5	5.554	2.168	17.476	74.802	64
1497	149.6	5.528	2.511	19.795	72.166	64
1498	149.7	5.63	2.641	19.051	72.679	64
1499	149.8	5.566	2.637	19.902	71.896	64
1500	149.9	5.616	2.505	19.44	72.44	64
1501	150	5.462	2.444	19.539	72.555	64
1502	150.1	5.878	2.573	19.211	72.338	64
1503	150.2	5.693	2.553	18.351	73.403	64
1504	150.3	5.085	2.596	19.157	73.161	64
1505	150.4	5.623	2.432	18.688	73.257	64
1506	150.5	5.506	2.551	18.835	73.108	64
1507	150.6	5.571	2.264	19.545	72.62	64
1508	150.7	5.394	2.638	19.096	72.872	64
1509	150.8	5.592	2.477	18.257	73.674	64
1510	150.9	5.482	2.539	19.996	71.983	64
1511	151	5.689	2.385	19.548	72.378	64
1512	151.1	5.731	2.494	19.25	72.525	64
1513	151.2	5.281	2.617	19.836	72.266	64
1514	151.3	5.472	2.328	18.783	73.418	64
1515	151.4	5.696	2.246	18.248	73.81	64
1516	151.5	5.566	2.607	19.664	72.162	64
1517	151.6	6.091	2.464	19.148	72.298	64
1518	151.7	5.913	2.454	19.555	72.077	64
1519	151.8	6.096	2.376	18.866	72.663	64
1520	151.9	5.314	2.477	19.406	72.803	64
1521	152	5.364	2.388	19.383	72.865	64
1522	152.1	6.245	2.805	19.278	71.672	64
1523	152.2	5.919	2.368	19.233	72.48	64
1524	152.3	5.8	2.632	19.061	72.507	64
1525	152.4	5.721	2.433	18.533	73.314	64
1526	152.5	6.094	2.503	19.451	71.952	64
1527	152.6	5.311	2.57	19.472	72.647	64
1528	152.7	5.708	2.27	18.113	73.908	64
1529	152.8	5.708	2.395	19.884	72.014	64
1530	152.9	5.173	2.736	19.936	72.155	64
1531	153	5.815	2.636	19.353	72.196	64
1532	153.1	5.235	2.594	19.932	72.239	64
1533	153.2	6.383	2.352	18.615	72.65	64
1534	153.3	5.691	2.405	19.402	72.502	64
1535	153.4	5.5	2.622	19.419	72.459	64
1536	153.5	6.002	2.47	19.392	72.136	64
1537	153.6	5.193	2.605	18.543	73.66	64
1538	153.7	5.333	2.44	18.745	73.482	64
1539	153.8	5.735	2.585	19.543	72.138	64
1540	153.9	5.511	2.361	19.165	72.963	64
1541	154	5.809	2.689	19.448	72.054	64
1542	154.1	5.401	2.724	19.504	72.371	64
1543	154.2	5.52	2.524	19.08	72.875	64
1544	154.3	5.537	2.579	18.43	73.454	64
1545	154.4	5.601	2.486	19.336	72.577	64
1546	154.5	5.365	2.477	19.128	73.031	64
1547	154.6	5.634	2.52	19.758	72.088	64
1548	154.7	5.201	2.4	19.474	72.924	64
1549	154.8	5.668	2.734	18.941	72.656	64
1550	154.9	5.843	2.6	19.031	72.526	64
1551	155	5.667	2.403	18.399	73.531	64
1552	155.1	5.293	2.459	19.28	72.968	64
1553	155.2	5.451	2.712	18.728	73.109	64
1554	155.3	5.356	2.587	19.197	72.861	64
1555	155.4	5.761	2.603	19.521	72.115	64
1556	155.5	5.684	2.675	19.42	72.221	64
1557	155.6	5.702	2.304	19.056	72.937	64
1558	155.7	5.342	2.415	18.913	73.33	64
1559	155.8	5.741	2.784	19.852	71.623	64
1560	155.9	5.77	2.664	19.019	72.547	64
1561	156	5.462	2.542	19.868	72.129	64
1562	156.1	5.777	2.454	19.188	72.581	64
1563	156.2	5.659	2.589	18.592	73.159	64
1564	156.3	5.475	2.561	19.673	72.291	64
1565	156.4	5.814	2.546	19.91	71.73	64
1566	156.5	5.768	2.521	18.903	72.808	64
1567	156.6	5.25	2.59	19.811	72.349	64
1568	156.7	5.395	2.437	19.762	72.406	64
1569	156.8	5.437	2.528	19.987	72.048	64
1570	156.9	5.813	2.513	19.035	72.639	64
1571	157	5.869	2.717	19.019	72.394	64
1572	157.1	4.923	2.541	19.93	72.605	64
1573	157.2	5.556	2.157	18.812	73.476	64
1574	157.3	6.03	2.676	19.209	72.085	64
1575	157.4	5.369	2.624	19.632	72.375	64
1576	157.5	4.693	2.576	19.167	73.564	64
1577	157.6	5.167	2.665	19.887	72.281	64
1578	157.7	5.714	2.301	19.563	72.422	64
1579	157.8	5.886	2.445	19.435	72.234	64
1580	157.9	5.163	2.302	19.471	73.065	64
1581	158	4.829	2.475	19.012	73.684	64
1582	158.1	5.611	2.432	19.216	72.741	64
1583	158.2	5.808	2.401	18.635	73.156	64
1584	158.3	5.503	2.447	18.782	73.268	64
1585	158.4	5.549	2.476	19.317	72.659	64
1586	158.5	5.748	2.511	19.329	72.411	64
1587	158.6	5.57	2.305	19.496	72.629	64
1588	158.7	5.621	2.175	18.62	73.583	64
1589	158.8	5.549	2.384	19.251	72.816	64
1590	158.9	5.644	2.418	19.435	72.503	64
1591	159	6.03	2.105	19.416	72.45	64
1592	159.1	4.674	2.551	19.597	73.179	64
1593	159.2	5.661	2.427	19.545	72.366	64
1594	159.3	5.231	2.357	19.432	72.98	64
1595	159.4	5.716	2.431	19.222	72.631	64
1596	159.5	5.256	2.461	19.473	72.809	64
1597	159.6	5.529	2.453	19.349	72.668	64
1598	159.7	5.054	2.481	19.334	73.131	64
1599	159.8	5.61	2.431	19.032	72.927	64
1600	159.9	5.223	2.608	19.586	72.583	64
1601	160	5.539	2.529	18.65	73.282	64
1602	160.1	5.525	2.706	18.909	72.861	64
1603	160.2	5.466	2.569	19.72	72.244	64
1604	160.3	6.103	2.459	19.41	72.028	64
1605	160.4	5.808	2.588	19.951	71.653	64
1606	160.5	5.881	2.45	19.151	72.518	64
1607	160.6	5.36	2.393	19.621	72.626	64
1608	160.7	5.405	2.569	19.136	72.89	64
1609	160.8	6.285	2.3	19.233	72.182	64
1610	160.9	5.915	2.372	18.763	72.95	64
1611	161	5.782	2.59	19.234	72.394	64
1612	161.1	5.74	2.425	19.389	72.446	64
1613	161.2	5.292	2.58	19.052	73.076	64
1614	161.3	5.307	2.582	19.677	72.433	64
1615	161.4	6.064	2.497	19.202	72.237	64
1616	161.5	5.705	2.752	19.558	71.985	64
1617	161.6	5.761	2.548	18.982	72.709	64
1618	161.7	5.427	2.651	19.588	72.334	64
1619	161.8	5.162	2.447	19.209	73.182	64
1620	161.9	5.552	2.341	18.053	74.054	64
1621	162	5.137	2.536	19.157	73.17	64
1622	162.1	5.683	2.425	19.426	72.466	64
1623	162.2	5.962	2.527	18.918	72.593	64
1624	162.3	5.569	2.506	19.984	71.941	64
1625	162.4	5.286	2.632	19.801	72.281	64
1626	162.5	5.396	2.514	17.945	74.146	64
1627	162.6	5.926	2.249	18.684	73.142	64
1628	162.7	5.464	2.479	19.786	72.271	64
1629	162.8	5.446	2.429	19.147	72.977	64
1630	162.9	5.465	2.541	19.28	72.713	64
1631	163	5.765	2.577	18.891	72.766	64
1632	163.1	5.676	2.494	18.925	72.905	64
1633	163.2	5.572	2.456	19.695	72.276	64
1634	163.3	5.795	2.502	18.895	72.808	64
1635	163.4	5.591	2.319	19.024	73.066	64
1636	163.5	5.457	2.583	19.719	72.241	64
1637	163.6	5.846	2.349	19.207	72.597	64
1638	163.7	5.577	2.706	19.664	72.052	64
1639	163.8	5.716	2.438	19.737	72.11	64
1640	163.9	5.523	2.354	18.642	73.482	64
1641	164	5.885	1.952	18.117	74.046	64
1642	164.1	6.016	2.378	18.977	72.629	64
1643	164.2	5.564	2.248	19.08	73.109	64
1644	164.3	5.453	2.627	19.536	72.384	64
1645	164.4	5.56	2.429	19.519	72.493	64
1646	164.5	5.623	2.488	19.044	72.845	64
1647	164.6	5.407	2.683	20.007	71.903	64
1648	164.7	5.812	2.461	19.367	72.36	64
1649	164.8	5.377	2.455	19.027	73.141	64
1650	164.9	4.978	2.609	20.195	72.218	64
1651	165	5.687	2.492	19.414	72.407	64
1652	165.1	5.686	2.256	19.293	72.765	64
1653	165.2	5.621	2.605	19.276	72.498	64
1654	165.3	5.525	2.594	19.567	72.314	64
1655	165.4	5.325	2.52	19.205	72.95	64
1656	165.5	5.192	2.273	18.937	73.598	64
1657	165.6	5.253	2.781	19.52	72.447	64
1658	165.7	5.606	2.575	19.574	72.245	64
1659	165.8	5.012	2.629	19.575	72.784	64
1660	165.9	5.76	2.604	19.154	72.482	64
1661	166	5.598	2.717	18.693	72.992	64
1662	166.1	5.714	2.445	18.344	73.497	64
1663	166.2	5.554	2.533	19.332	72.581	64
1664	166.3	5.749	2.431	19.629	72.19	64
1665	166.4	6.165	2.505	18.209	73.12	64
1666	166.5	5.994	2.69	18.761	72.555	64
1667	166.6	5.575	2.281	18.995	73.149	64
1668	166.7	5.782	2.519	19.117	72.582	64
1669	166.8	5.889	2.554	18.963	72.595	64
1670	166.9	6.06	2.291	19.501	72.148	64
1671	167	5.495	2.445	19.313	72.747	64
1672	167.1	5.13	2.66	19.239	72.971	64
1673	167.2	5.722	2.063	18.522	73.693	64
1674	167.3	5.399	2.479	19.095	73.027	64
1675	167.4	5.585	2.362	18.902	73.151	64
1676	167.5	5.159	2.527	19.591	72.723	64
1677	167.6	5.766	2.41	18.783	73.041	64
1678	167.7	5.327	2.323	18.953	73.397	64
1679	167.8	5.647	2.449	18.748	73.157	64
1680	167.9	5.652	2.78	19.64	71.928	64
1681	168	5.494	2.547	18.987	72.971	64
1682	168.1	5.659	2.441	18.929	72.97	64
1683	168.2	5.601	2.506	19.183	72.711	64
1684	168.3	5.351	2.624	19.444	72.581	64
1685	168.4	6.064	2.574	19.293	72.069	64
1686	168.5	5.428	2.453	19.004	73.115	64
1687	168.6	5.335	2.358	19.55	72.758	64
1688	168.7	5.676	2.55	18.837	72.937	64
1689	168.8	5.503	2.529	19.11	72.859	64
1690	168.9	6.113	2.582	19.147	72.157	64
1691	169	5.257	2.566	19.277	72.9	64
1692	169.1	5.44	2.273	19.498	72.789	64
1693	169.2	5.326	2.782	19.361	72.531	64
1694	169.3	5.345	2.428	18.926	73.301	64
1695	169.4	5.642	2.642	19.752	71.964	64
1696	169.5	4.983	2.582	19.935	72.5	64
1697	169.6	5.758	2.542	18.525	73.174	64
1698	169.7	5.915	2.551	20.102	71.432	64
1699	169.8	5.626	2.409	19.7	72.265	64
1700	169.9	5.389	2.382	18.992	73.237	64
1701	170	5.417	2.228	18.405	73.95	64
1702	170.1	5.939	2.306	17.699	74.057	64
1703	170.2	5.709	2.523	19.764	72.004	64
1704	170.3	5.87	2.443	19.185	72.502	64
1705	170.4	6.039	2.67	18.886	72.405	64
1706	170.5	5.459	2.5	18.876	73.166	64
1707	170.6	5.707	2.452	19.169	72.673	64
1708	170.7	5.673	2.478	18.818	73.032	64
1709	170.8	5.479	2.215	18.438	73.867	64
1710	170.9	5.462	2.63	19.491	72.417	64
1711	171	5.413	2.377	18.93	73.279	64
1712	171.1	5.687	2.542	19.586	72.185	64
1713	171.2	5.508	2.442	19.246	72.805	64
1714	171.3	4.824	2.525	19.415	73.236	64
1715	171.4	5.33	2.456	19.689	72.525	64
1716	171.5	5.639	2.45	18.867	73.044	64
1717	171.6	5.493	2.567	19.845	72.095	64
1718	171.7	5.266	2.576	18.948	73.211	64
1719	171.8	5.804	2.332	19.021	72.842	64
1720	171.9	5.516	2.414	19.165	72.905	64
1721	172	5.829	2.634	19.633	71.904	64
1722	172.1	5.518	2.575	19.692	72.214	64
1723	172.2	5.468	2.421	18.884	73.227	64
1724	172.3	5.997	2.635	19.597	71.771	64
1725	172.4	5.797	2.574	19.376	72.252	64
1726	172.5	5.722	2.485	19.176	72.617	64
1727	172.6	5.478	2.391	19.084	73.048	64
1728	172.7	5.544	2.333	19.171	72.952	64
1729	172.8	5.444	2.289	19.594	72.673	64
1730	172.9	5.831	2.499	19.604	72.066	64
1731	173	5.4	2.579	19.743	72.278	64
1732	173.1	4.877	2.549	18.944	73.63	64
1733	173.2	6.139	2.458	19.209	72.194	64
1734	173.3	5.257	2.507	18.978	73.257	64
1735	173.4	5.615	2.303	19.319	72.763	64
1736	173.5	5.591	2.54	19.352	72.516	64
1737	173.6	5.523	2.565	19.618	72.294	64
1738	173.7	5.422	2.616	19.351	72.611	64
1739	173.8	5.836	2.409	18.933	72.821	64
1740	173.9	6.083	2.6	19.368	71.949	64
1741	174	5.099	2.494	19.458	72.949	64
1742	174.1	5.753	2.485	19.172	72.591	64
1743	174.2	5.577	2.571	20.064	71.788	64
1744	174.3	6.01	2.537	18.93	72.523	64
1745	174.4	5.665	2.454	18.861	73.02	64
1746	174.5	5.651	2.586	19.792	71.971	64
1747	174.6	5.632	2.543	20.223	71.603	64
1748	174.7	5.675	2.761	19.917	71.647	64
1749	174.8	5.529	2.458	19.705	72.308	64
1750	174.9	6.023	2.424	18.997	72.556	64
1751	175	5.3	2.852	19.45	72.397	64
1752	175.1	5.69	2.479	18.732	73.099	64
1753	175.2	6.163	2.615	19.293	71.929	64
1754	175.3	5.679	2.652	19.498	72.172	64
1755	175.4	5.349	2.52	18.878	73.253	64
1756	175.5	5.236	2.59	19.236	72.937	64
1757	175.6	5.774	2.378	19.145	72.703	64
1758	175.7	5.532	2.564	18.786	73.118	64
1759	175.8	5.52	1.989	17.761	74.73	64
1760	175.9	6.159	2.621	18.653	72.567	64
1761	176	5.489	2.509	18.393	73.61	64
1762	176.1	4.833	2.432	19.497	73.238	64
1763	176.2	5.499	2.394	19.388	72.72	64
1764	176.3	5.936	2.367	19.482	72.215	64
1765	176.4	5.243	2.289	19.022	73.446	64
1766	176.5	5.996	2.581	19.188	72.235	64
1767	176.6	5.723	2.485	19.503	72.288	64
1768	176.7	5.793	2.605	19.414	72.187	64
1769	176.8	5.686	2.625	18.77	72.918	64
1770	176.9	5.371	2.718	19.126	72.785	64
1771	177	5.831	2.413	19.445	72.31	64
1772	177.1	5.735	2.481	18.96	72.824	64
1773	177.2	5.866	2.621	18.916	72.598	64
1774	177.3	5.767	2.477	18.766	72.99	64
1775	177.4	5.745	2.428	19.415	72.412	64
1776	177.5	5.575	2.684	18.745	72.996	64
1777	177.6	5.521	2.415	18.429	73.634	64
1778	177.7	5.924	2.421	19.28	72.375	64
1779	177.8	5.315	2.562	18.663	73.461	64
1780	177.9	5.731	2.39	19.345	72.535	64
1781	178	5.174	2.449	20.055	72.322	64
1782	178.1	5.918	2.574	19.69	71.818	64
1783	178.2	5.809	2.498	19.071	72.622	64
1784	178.3	5.589	2.348	19.335	72.728	64
1785	178.4	5.653	2.607	19.692	72.047	64
1786	178.5	5.599	2.581	18.696	73.124	64
1787	178.6	5.459	2.16	18.292	74.089	64
1788	178.7	5.796	2.696	19.422	72.086	64
1789	178.8	5.311	2.529	19.727	72.434	64
1790	178.9	5.856	2.552	19.399	72.193	64
1791	179	5.838	2.332	18.048	73.781	64
1792	179.1	5.365	2.632	20.2	71.803	64
1793	179.2	6.039	2.515	19.046	72.4	64
1794	179.3	5.636	2.355	19.146	72.863	64
1795	179.4	5.803	2.52	19.433	72.243	64
1796	179.5	5.71	2.214	18.45	73.626	64
1797	179.6	5.778	2.119	19.791	72.312	64
1798	179.7	5.604	2.439	19.523	72.434	64
1799	179.8	5.772	2.524	19.534	72.171	64
1800	179.9	5.475	2.357	18.6	73.568	64
1801	180	5.654	2.536	19.399	72.41	64
1802	180.1	5.521	2.547	19.322	72.61	64
1803	180.2	5.525	2.593	18.618	73.264	64
1804	180.3	5.654	2.445	19.409	72.492	64
1805	180.4	5.802	2.644	18.963	72.591	64
1806	180.5	5.326	2.481	19.246	72.947	64
1807	180.6	5.263	2.48	18.987	73.27	64
1808	180.7	5.733	2.429	19.392	72.446	64
1809	180.8	5.78	2.398	19.212	72.61	64
1810	180.9	5.95	2.62	19.763	71.667	64
1811	181	5.181	2.532	18.62	73.667	64
1812	181.1	5.807	2.507	19.161	72.525	64
1813	181.2	5.465	2.463	19.332	72.74	64
1814	181.3	5.346	2.39	19.36	72.904	64
1815	181.4	5.658	2.396	18.969	72.978	64
1816	181.5	5.909	2.582	18.621	72.888	64
1817	181.6	5.67	2.607	19.574	72.149	64
1818	181.7	5.511	2.438	19.335	72.716	64
1819	181.8	5.437	2.612	19.246	72.705	64
1820	181.9	5.519	2.455	18.628	73.398	64
1821	182	5.392	2.671	19.644	72.293	64
1822	182.1	5.454	2.641	19.754	72.151	64
1823	182.2	6.311	2.101	18.042	73.546	64
1824	182.3	6.021	2.595	19.523	71.861	64
1825	182.4	5.2	2.651	19.478	72.671	64
1826	182.5	5.349	2.609	20.257	71.785	64
1827	182.6	5.048	2.476	19.03	73.446	64
1828	182.7	5.356	2.526	19.69	72.429	64
1829	182.8	5.574	2.39	18.772	73.264	64
1830	182.9	5.642	2.461	19.557	72.34	64
1831	183	5.289	2.423	19.31	72.979	64
1832	183.1	5.24	2.336	19.726	72.698	64
1833	183.2	5.139	2.722	19.842	72.298	64
1834	183.3	5.833	2.414	19.154	72.6	64
1835	183.4	5.239	2.503	19.123	73.135	64
1836	183.5	5.143	2.434	19.375	73.048	64
1837	183.6	5.126	2.627	19.583	72.664	64
1838	183.7	5.81	2.575	19.179	72.437	64
1839	183.8	5.924	2.438	19.157	72.48	64
1840	183.9	5.929	2.573	20.115	71.384	64
1841	184	5.672	2.435	19.248	72.644	64
1842	184.1	5.339	2.505	19.08	73.076	64
1843	184.2	5.705	2.522	20.045	71.728	64
1844	184.3	6.005	2.517	18.903	72.575	64
1845	184.4	6.568	2.274	18.006	73.153	64
1846	184.5	5.675	2.389	19.378	72.558	64
1847	184.6	5.582	2.727	18.977	72.714	64
1848	184.7	5.56	2.54	19.37	72.53	64
1849	184.8	5.734	2.199	18.732	73.335	64
1850	184.9	5.473	2.65	19.405	72.472	64
1851	185	5.25	2.321	19.047	73.382	64
1852	185.1	5.563	2.763	19.222	72.452	64
1853	185.2	5.731	2.392	18.995	72.882	64
1854	185.3	5.845	1.943	17.491	74.722	64
1855	185.4	5.652	2.579	19.521	72.249	64
1856	185.5	5.753	2.676	19.652	71.919	64
1857	185.6	5.275	2.656	19.871	72.197	64
1858	185.7	6.044	2.447	18.226	73.282	64
1859	185.8	5.218	2.519	20.064	72.199	64
1860	185.9	6.128	2.551	19.39	71.931	64
1861	186	5.591	2.481	20.235	71.693	64
1862	186.1	5.738	2.541	18.546	73.174	64
1863	186.2	5.571	2.673	19.452	72.304	64
1864	186.3	5.156	2.559	19.887	72.399	64
1865	186.4	5.599	2.472	19.507	72.423	64
1866	186.5	5.402	2.469	19.071	73.058	64
1867	186.6	5.543	2.503	19.256	72.698	64
1868	186.7	5.954	2.542	19.34	72.164	64
1869	186.8	5.919	2.663	19.267	72.152	64
1870	186.9	6.024	2.52	19.287	72.17	64

## Sheet: after prev etching
Point	Distance_microns	ZrL_weightpercent	TiK_weightpercent	NdL_weightpercent	FeK_weightpercent	Frame
1	0	6.254	2.69	19.37	71.686	76
2	0.1	5.368	2.563	19.525	72.544	76
3	0.2	5.769	2.768	19.147	72.316	76
4	0.3	5.831	2.483	19.249	72.437	76
5	0.4	5.6	2.514	19.007	72.878	76
6	0.5	5.914	2.639	19.615	71.832	76
7	0.6	5.649	2.533	19.219	72.599	76
8	0.7	5.635	2.562	18.932	72.871	76
9	0.8	5.493	2.545	19.692	72.27	76
10	0.9	5.998	2.603	19.458	71.941	76
11	1	5.669	2.756	19.761	71.814	76
12	1.1	5.754	2.563	19.322	72.361	76
13	1.2	5.81	2.472	19.184	72.534	76
14	1.3	6.239	2.471	19.157	72.133	76
15	1.4	5.983	2.534	19.133	72.351	76
16	1.5	5.505	2.497	19.636	72.361	76
17	1.6	6.01	2.574	19.545	71.87	76
18	1.7	6.135	2.639	19.294	71.932	76
19	1.8	5.999	2.534	19.444	72.023	76
20	1.9	5.719	2.648	19.454	72.179	76
21	2	5.732	2.676	20.02	71.572	76
22	2.1	5.565	2.77	19.602	72.063	76
23	2.2	5.456	2.652	19.579	72.314	76
24	2.3	5.818	2.594	19.901	71.688	76
25	2.4	5.669	2.61	19.605	72.117	76
26	2.5	5.985	2.406	18.311	73.298	76
27	2.6	5.718	2.58	19.269	72.433	76
28	2.7	5.934	2.682	19.477	71.908	76
29	2.8	5.528	2.674	19.169	72.629	76
30	2.9	5.713	2.634	19.582	72.071	76
31	3	5.572	2.737	19.813	71.877	76
32	3.1	5.914	2.559	19.019	72.507	76
33	3.2	5.894	2.568	19.172	72.366	76
34	3.3	6.021	2.482	19.097	72.4	76
35	3.4	5.922	2.498	19.861	71.718	76
36	3.5	6.265	2.557	19.606	71.572	76
37	3.6	6.063	2.62	19.172	72.145	76
38	3.7	5.9	2.631	18.975	72.494	76
39	3.8	6.159	2.663	19.744	71.434	76
40	3.9	5.995	2.689	19.315	72.002	76
41	4	5.851	2.712	19.62	71.817	76
42	4.1	5.658	2.551	19.133	72.657	76
43	4.2	5.794	2.387	19.453	72.366	76
44	4.3	6.017	2.751	18.93	72.302	76
45	4.4	5.682	2.684	19.812	71.823	76
46	4.5	5.4	2.708	19.233	72.659	76
47	4.6	6.195	2.559	18.926	72.32	76
48	4.7	5.686	2.67	19.583	72.061	76
49	4.8	5.752	2.322	18.976	72.95	76
50	4.9	5.986	2.453	20.057	71.504	76
51	5	6.167	2.581	19.673	71.58	76
52	5.1	5.856	2.511	19.579	72.055	76
53	5.2	5.957	2.962	19.918	71.162	76
54	5.3	6.259	2.454	19.479	71.809	76
55	5.4	5.755	2.619	19.508	72.118	76
56	5.5	5.412	2.558	19.882	72.147	76
57	5.6	5.993	2.731	19.366	71.91	76
58	5.7	5.946	2.617	19.502	71.935	76
59	5.8	5.482	2.556	19.585	72.378	76
60	5.9	6.446	2.559	18.926	72.069	76
61	6	5.93	2.581	19.553	71.935	76
62	6.1	6.03	2.632	19.678	71.66	76
63	6.2	5.843	2.526	19.401	72.23	76
64	6.3	5.664	2.617	19.294	72.425	76
65	6.4	5.826	2.638	19.232	72.303	76
66	6.5	5.613	2.581	19.118	72.689	76
67	6.6	6.008	2.629	19.029	72.334	76
68	6.7	6.072	2.509	19.765	71.654	76
69	6.8	6.037	2.567	19.484	71.912	76
70	6.9	6.171	2.775	19.292	71.762	76
71	7	5.894	2.655	19.267	72.184	76
72	7.1	6.159	2.542	18.294	73.005	76
73	7.2	6.375	2.509	19.262	71.855	76
74	7.3	6.04	2.688	19.88	71.392	76
75	7.4	6.231	2.693	19.838	71.238	76
76	7.5	6.407	2.635	19.604	71.354	76
77	7.6	6.2	2.75	19.668	71.382	76
78	7.7	6.142	2.616	19.607	71.635	76
79	7.8	6.19	2.783	19.739	71.288	76
80	7.9	6.465	2.787	18.859	71.889	76
81	8	6.027	2.811	19.378	71.784	76
82	8.1	5.939	2.631	18.91	72.52	76
83	8.2	6.053	2.78	19.704	71.463	76
84	8.3	5.993	2.791	18.792	72.425	76
85	8.4	6.17	2.756	18.428	72.645	76
86	8.5	5.627	2.738	19.53	72.104	76
87	8.6	5.98	2.798	19.654	71.568	76
88	8.7	5.948	2.642	18.392	73.017	76
89	8.8	5.959	2.649	19.556	71.835	76
90	8.9	5.963	2.762	19.073	72.202	76
91	9	6.322	2.649	19.222	71.808	76
92	9.1	6.092	2.597	19.298	72.012	76
93	9.2	5.484	2.742	19.757	72.017	76
94	9.3	5.993	2.618	19.085	72.303	76
95	9.4	5.805	2.677	19.807	71.711	76
96	9.5	5.733	2.785	19.474	72.008	76
97	9.6	6.043	2.572	19.215	72.17	76
98	9.7	6.055	2.799	19.742	71.403	76
99	9.8	5.798	2.572	19.128	72.503	76
100	9.9	5.602	2.726	19.093	72.579	76
101	10	6.002	2.8	19.579	71.619	76
102	10.1	6.113	2.802	19.437	71.648	76
103	10.2	6.253	2.357	19.011	72.379	76
104	10.3	6.197	2.538	19.096	72.169	76
105	10.4	6.479	2.781	19.626	71.114	76
106	10.5	6.26	2.576	18.184	72.979	76
107	10.6	6.006	2.675	20.075	71.245	76
108	10.7	6.332	2.815	19.319	71.534	76
109	10.8	5.669	2.466	18.534	73.331	76
110	10.9	6.346	2.624	18.904	72.126	76
111	11	6.148	2.533	19.018	72.302	76
112	11.1	5.924	2.686	19.64	71.75	76
113	11.2	6.169	2.588	18.591	72.653	76
114	11.3	6.159	2.935	19.411	71.495	76
115	11.4	6.113	2.289	18.623	72.974	76
116	11.5	6.623	2.77	18.946	71.661	76
117	11.6	6.335	2.769	18.824	72.072	76
118	11.7	6.537	2.66	19.17	71.633	76
119	11.8	5.686	2.784	18.836	72.694	76
120	11.9	6.875	2.992	18.767	71.366	76
121	12	6.205	2.869	19.107	71.819	76
122	12.1	5.793	2.777	19.267	72.163	76
123	12.2	6.131	2.916	18.569	72.385	76
124	12.3	6.344	2.686	18.3	72.67	76
125	12.4	6.113	2.947	18.669	72.272	76
126	12.5	6.236	2.716	18.992	72.056	76
127	12.6	6.392	2.698	18.707	72.202	76
128	12.7	6.322	3.026	19.457	71.194	76
129	12.8	6.327	2.8	18.77	72.103	76
130	12.9	6.365	2.718	19.085	71.832	76
131	13	6.21	2.725	19.031	72.034	76
132	13.1	5.972	2.696	19.409	71.923	76
133	13.2	6.532	2.678	18.886	71.904	76
134	13.3	6.053	2.699	18.361	72.887	76
135	13.4	6.406	2.604	19.07	71.92	76
136	13.5	6.335	2.857	19.197	71.611	76
137	13.6	6.603	2.694	18.829	71.874	76
138	13.7	6.333	2.85	18.994	71.823	76
139	13.8	6.198	2.734	19.39	71.679	76
140	13.9	6.271	2.792	19.478	71.459	76
141	14	6.37	2.778	19.279	71.573	76
142	14.1	6.427	2.698	19.007	71.867	76
143	14.2	6.42	2.834	19.009	71.737	76
144	14.3	5.939	2.67	19.316	72.074	76
145	14.4	6.179	2.771	19.106	71.944	76
146	14.5	6.314	2.831	19.211	71.644	76
147	14.6	6.334	2.599	19.2	71.866	76
148	14.7	6.786	2.466	17.717	73.03	76
149	14.8	6.281	2.835	19.515	71.368	76
150	14.9	6.409	2.725	19.444	71.421	76
151	15	6.122	2.933	19.212	71.733	76
152	15.1	6.533	2.787	18.986	71.694	76
153	15.2	6.123	2.969	19.234	71.674	76
154	15.3	6.573	2.738	19.004	71.685	76
155	15.4	7.014	2.727	18.491	71.768	76
156	15.5	6.37	2.64	18.563	72.427	76
157	15.6	6.512	2.728	18.598	72.162	76
158	15.7	6.363	2.758	18.383	72.496	76
159	15.8	6.529	2.965	19.222	71.284	76
160	15.9	6.565	2.699	18.34	72.396	76
161	16	6.573	2.309	17.926	73.191	76
162	16.1	6.627	2.73	18.443	72.2	76
163	16.2	6.669	2.565	17.679	73.086	76
164	16.3	6.697	2.804	18.556	71.943	76
165	16.4	6.895	2.648	17.677	72.78	76
166	16.5	6.683	2.635	17.867	72.815	76
167	16.6	6.717	2.82	18.779	71.683	76
168	16.7	6.422	2.525	18.011	73.041	76
169	16.8	6.362	2.804	18.295	72.539	76
170	16.9	6.359	2.972	18.881	71.788	76
171	17	6.751	2.758	18.68	71.811	76
172	17.1	6.62	2.716	18.282	72.382	76
173	17.2	6.915	2.867	18.933	71.285	76
174	17.3	6.966	2.723	18.116	72.195	76
175	17.4	6.92	2.876	17.885	72.319	76
176	17.5	6.719	2.971	19.041	71.269	76
177	17.6	6.723	2.807	18.446	72.024	76
178	17.7	6.89	2.824	17.266	73.02	76
179	17.8	7.084	2.881	18.45	71.586	76
180	17.9	6.695	2.783	18.704	71.818	76
181	18	7.13	2.729	18.864	71.278	76
182	18.1	6.816	2.991	18.278	71.916	76
183	18.2	7.175	2.956	17.298	72.571	76
184	18.3	7.024	2.88	18.416	71.68	76
185	18.4	7.135	2.838	17.989	72.038	76
186	18.5	6.835	2.887	18.472	71.806	76
187	18.6	7.385	3.076	17.924	71.615	76
188	18.7	7.089	2.871	18.163	71.876	76
189	18.8	7.351	3.237	18.341	71.071	76
190	18.9	7.153	3.064	18.062	71.721	76
191	19	7.449	3.024	18.015	71.513	76
192	19.1	7.171	2.972	17.314	72.542	76
193	19.2	7.097	3.182	17.94	71.781	76
194	19.3	7.509	3.248	18.432	70.811	76
195	19.4	7.017	3.154	17.923	71.905	76
196	19.5	7.136	2.89	17.454	72.52	76
197	19.6	7.043	3.173	17.924	71.86	76
198	19.7	7.233	3.255	18.112	71.4	76
199	19.8	7.565	2.979	16.967	72.489	76
200	19.9	7.089	3.037	17.155	72.72	76
201	20	7.563	3.262	17.255	71.92	76
202	20.1	7.301	3.151	17.805	71.742	76
203	20.2	7.629	3.09	17.569	71.712	76
204	20.3	7.354	3.199	17.507	71.94	76
205	20.4	7.401	3.179	17.842	71.577	76
206	20.5	7.446	3.035	17.996	71.523	76
207	20.6	7.541	3.104	17.938	71.416	76
208	20.7	7.504	3.19	17.229	72.078	76
209	20.8	7.381	3.066	17.642	71.911	76
210	20.9	7.367	3.067	17.283	72.283	76
211	21	7.378	2.976	18.006	71.64	76
212	21.1	7.066	3.235	17.889	71.81	76
213	21.2	7.149	3.009	17.554	72.288	76
214	21.3	7.529	2.7	17.274	72.497	76
215	21.4	7.292	2.914	17.767	72.028	76
216	21.5	7.051	3.097	18.027	71.826	76
217	21.6	7.345	2.799	17.395	72.461	76
218	21.7	7.321	2.806	17.003	72.87	76
219	21.8	7.33	2.948	18.013	71.71	76
220	21.9	7.029	3.137	17.795	72.039	76
221	22	7.584	2.845	17.608	71.963	76
222	22.1	7.256	3.144	17.559	72.042	76
223	22.2	6.931	3.06	17.527	72.481	76
224	22.3	6.864	2.821	17.47	72.845	76
225	22.4	6.839	2.974	17.805	72.382	76
226	22.5	6.908	2.996	17.694	72.402	76
227	22.6	7.504	3.04	17.779	71.677	76
228	22.7	7.13	2.873	17.746	72.251	76
229	22.8	7.069	3.018	17.573	72.34	76
230	22.9	6.859	3.198	18.194	71.749	76
231	23	7.104	3.168	17.353	72.375	76
232	23.1	7.415	2.852	17.2	72.534	76
233	23.2	7.294	3.074	17.724	71.909	76
234	23.3	7.076	2.963	18.155	71.806	76
235	23.4	6.903	2.894	17.927	72.275	76
236	23.5	6.67	2.853	17.6	72.877	76
237	23.6	6.752	3.008	17.858	72.381	76
238	23.7	6.635	3.149	18.451	71.765	76
239	23.8	7.167	2.986	17.536	72.311	76
240	23.9	6.74	3.027	17.981	72.253	76
241	24	6.386	3.076	18.026	72.512	76
242	24.1	6.464	2.926	18.095	72.515	76
243	24.2	6.832	2.972	17.432	72.765	76
244	24.3	7.081	2.988	17.738	72.193	76
245	24.4	6.278	2.989	18.194	72.539	76
246	24.5	6.623	2.766	17.972	72.639	76
247	24.6	6.918	2.957	18.033	72.092	76
248	24.7	6.989	2.874	17.607	72.53	76
249	24.8	6.698	2.507	17.186	73.609	76
250	24.9	6.744	2.916	18.278	72.061	76
251	25	6.671	2.8	18.01	72.518	76
252	25.1	6.932	2.897	18.497	71.674	76
253	25.2	6.906	2.639	17.728	72.726	76
254	25.3	6.737	2.573	17.873	72.817	76
255	25.4	6.483	2.818	18.346	72.353	76
256	25.5	6.604	2.766	17.916	72.713	76
257	25.6	6.018	2.849	19.09	72.044	76
258	25.7	6.167	3.039	17.995	72.8	76
259	25.8	6.097	2.768	18.313	72.823	76
260	25.9	6.288	2.7	19.365	71.647	76
261	26	6.271	2.648	18.873	72.209	76
262	26.1	6.298	2.94	18.967	71.795	76
263	26.2	6.047	2.769	18.646	72.537	76
264	26.3	5.97	2.456	18.918	72.656	76
265	26.4	6.031	2.638	18.754	72.577	76
266	26.5	5.808	2.618	18.389	73.185	76
267	26.6	6.589	2.711	18.763	71.937	76
268	26.7	6.455	2.812	18.848	71.885	76
269	26.8	5.679	2.709	19.143	72.469	76
270	26.9	5.607	2.811	19.467	72.114	76
271	27	5.57	2.685	18.705	73.041	76
272	27.1	6.24	2.671	19.626	71.463	76
273	27.2	6.09	2.6	19.349	71.961	76
274	27.3	6.007	2.682	18.945	72.366	76
275	27.4	5.95	2.451	18.847	72.753	76
276	27.5	5.244	2.716	20.192	71.848	76
277	27.6	5.693	2.566	20.08	71.662	76
278	27.7	5.992	2.65	19.271	72.087	76
279	27.8	5.476	2.544	19.254	72.727	76
280	27.9	5.863	2.601	19.837	71.699	76
281	28	5.995	2.517	19.548	71.94	76
282	28.1	5.908	2.774	19.432	71.887	76
283	28.2	6.251	2.355	18.562	72.832	76
284	28.3	6.089	2.48	19.725	71.705	76
285	28.4	5.244	2.51	20.321	71.925	76
286	28.5	5.48	2.54	19.715	72.265	76
287	28.6	5.998	2.553	19.448	72.001	76
288	28.7	5.725	2.727	19.543	72.005	76
289	28.8	6.038	2.68	19.052	72.23	76
290	28.9	5.455	2.619	19.543	72.382	76
291	29	5.765	2.494	19.466	72.275	76
292	29.1	5.557	2.406	19.286	72.752	76
293	29.2	5.606	2.588	19.698	72.108	76
294	29.3	5.797	2.641	18.801	72.761	76
295	29.4	5.312	2.651	19.908	72.129	76
296	29.5	5.701	2.812	19.557	71.93	76
297	29.6	5.911	2.602	19.498	71.989	76
298	29.7	6.169	2.5	18.867	72.463	76
299	29.8	5.391	2.562	19.542	72.505	76
300	29.9	5.775	2.719	19.15	72.356	76
301	30	4.916	2.652	19.621	72.811	76
302	30.1	5.813	2.316	19.304	72.567	76
303	30.2	6.116	2.46	19.242	72.182	76
304	30.3	6.185	2.435	18.738	72.641	76
305	30.4	5.836	2.536	19.243	72.385	76
306	30.5	5.935	2.768	19.544	71.752	76
307	30.6	5.689	2.541	19.288	72.483	76
308	30.7	5.57	2.532	18.922	72.976	76
309	30.8	5.613	2.57	19.625	72.191	76
310	30.9	5.904	2.732	19.33	72.034	76
311	31	5.129	2.566	19.325	72.98	76
312	31.1	6.071	2.677	19.302	71.95	76
313	31.2	5.973	2.607	19.496	71.924	76
314	31.3	5.569	2.43	19.317	72.684	76
315	31.4	5.586	2.649	19.989	71.775	76
316	31.5	5.651	2.599	19.2	72.55	76
317	31.6	5.905	2.504	19.822	71.77	76
318	31.7	6.098	2.697	19.627	71.578	76
319	31.8	5.782	2.495	19.564	72.158	76
320	31.9	6.087	2.504	19.33	72.079	76
321	32	5.902	2.54	19.014	72.544	76
322	32.1	5.97	2.6	19.301	72.129	76
323	32.2	5.761	2.661	19.711	71.867	76
324	32.3	5.308	2.471	19.387	72.834	76
325	32.4	5.816	2.35	18.871	72.962	76
326	32.5	5.929	2.625	19.193	72.253	76
327	32.6	5.603	2.665	19.536	72.196	76
328	32.7	5.522	2.436	19.157	72.885	76
329	32.8	5.941	2.664	19.432	71.963	76
330	32.9	5.474	2.52	18.511	73.495	76
331	33	5.922	2.571	20.005	71.501	76
332	33.1	6.023	2.359	19.372	72.247	76
333	33.2	5.481	2.513	19.288	72.719	76
334	33.3	5.75	2.573	19.811	71.866	76
335	33.4	5.966	2.659	19.839	71.535	76
336	33.5	5.807	2.659	19.055	72.479	76
337	33.6	6.163	2.493	18.706	72.638	76
338	33.7	5.715	2.612	19.371	72.302	76
339	33.8	5.946	2.404	19.016	72.633	76
340	33.9	5.417	2.69	19.856	72.037	76
341	34	5.383	2.325	18.613	73.68	76
342	34.1	5.868	2.235	18.347	73.55	76
343	34.2	5.551	2.659	19.61	72.18	76
344	34.3	5.845	2.675	19.181	72.299	76
345	34.4	5.743	2.554	19.419	72.285	76
346	34.5	6.095	2.475	18.361	73.069	76
347	34.6	5.575	2.705	19.826	71.893	76
348	34.7	5.792	2.424	19.168	72.616	76
349	34.8	5.889	2.788	19.733	71.59	76
350	34.9	4.998	2.654	19.429	72.92	76
351	35	6.174	2.504	19.047	72.275	76
352	35.1	5.951	2.568	19.364	72.117	76
353	35.2	5.642	2.406	19.049	72.903	76
354	35.3	6.091	2.643	19.577	71.689	76
355	35.4	5.827	2.491	19.296	72.386	76
356	35.5	6.123	2.516	18.732	72.629	76
357	35.6	6.105	2.567	19.092	72.236	76
358	35.7	5.803	2.758	19.015	72.423	76
359	35.8	5.829	2.738	19.319	72.115	76
360	35.9	5.75	2.589	19.557	72.103	76
361	36	6.082	2.423	18.279	73.215	76
362	36.1	6.296	2.809	19.165	71.73	76
363	36.2	5.845	2.569	19.05	72.537	76
364	36.3	6.191	2.687	19.506	71.616	76
365	36.4	6.089	2.566	18.974	72.371	76
366	36.5	6.246	2.725	19.592	71.436	76
367	36.6	6.033	2.577	19.112	72.278	76
368	36.7	5.891	2.591	19.063	72.455	76
369	36.8	5.614	2.342	18.396	73.649	76
370	36.9	6.213	2.62	18.138	73.029	76
371	37	6.04	2.708	19.271	71.981	76
372	37.1	6.119	2.567	19.716	71.599	76
373	37.2	6.071	2.657	19.068	72.203	76
374	37.3	6.095	2.674	19.062	72.169	76
375	37.4	6.049	2.557	19.477	71.918	76
376	37.5	6.182	2.762	18.934	72.122	76
377	37.6	6.081	2.674	19.07	72.175	76
378	37.7	5.602	2.532	18.957	72.909	76
379	37.8	5.667	2.815	20.055	71.463	76
380	37.9	6.154	2.67	19.083	72.092	76
381	38	5.78	2.747	19.064	72.409	76
382	38.1	6.077	2.728	19.144	72.051	76
383	38.2	6.513	2.695	19.203	71.588	76
384	38.3	5.908	2.699	19.352	72.041	76
385	38.4	6.27	2.64	19.345	71.744	76
386	38.5	6.519	2.745	19.074	71.661	76
387	38.6	6.391	2.408	18.223	72.978	76
388	38.7	5.921	2.582	18.921	72.576	76
389	38.8	6.246	2.579	18.799	72.377	76
390	38.9	5.717	2.705	19.968	71.61	76
391	39	5.871	2.744	19.091	72.293	76
392	39.1	5.841	2.844	19.717	71.598	76
393	39.2	6.078	2.66	18.765	72.498	76
394	39.3	5.802	2.787	19.254	72.157	76
395	39.4	6.197	2.534	19.097	72.172	76
396	39.5	6.267	2.557	18.615	72.561	76
397	39.6	6.451	2.421	18.425	72.703	76
398	39.7	6.2	2.864	18.935	72.001	76
399	39.8	5.889	2.782	18.758	72.57	76
400	39.9	6.395	2.846	19.415	71.343	76
401	40	6.16	2.663	19.111	72.066	76
402	40.1	6.021	2.757	18.599	72.622	76
403	40.2	5.858	2.677	19.3	72.166	76
404	40.3	6.012	2.721	19.197	72.07	76
405	40.4	6.075	2.642	18.513	72.77	76
406	40.5	6.418	2.8	18.732	72.05	76
407	40.6	6.142	2.466	19.34	72.052	76
408	40.7	6.187	2.634	18.452	72.727	76
409	40.8	6.197	2.747	19.063	71.993	76
410	40.9	6.228	2.653	19.198	71.921	76
411	41	6.426	2.442	18.045	73.087	76
412	41.1	5.971	2.567	18.019	73.443	76
413	41.2	6.428	2.813	18.402	72.356	76
414	41.3	6.367	2.648	18.881	72.104	76
415	41.4	5.952	2.778	18.712	72.558	76
416	41.5	6.296	2.711	18.581	72.411	76
417	41.6	6.188	2.73	18.32	72.762	76
418	41.7	6.292	2.761	19.566	71.38	76
419	41.8	6.084	2.82	18.64	72.457	76
420	41.9	6.448	2.658	18.548	72.346	76
421	42	6.712	2.797	19.293	71.198	76
422	42.1	6.409	2.613	17.742	73.237	76
423	42.2	6.29	2.808	19.463	71.44	76
424	42.3	6.093	2.636	18.845	72.426	76
425	42.4	6.42	2.627	19.347	71.606	76
426	42.5	6.247	2.775	18.292	72.686	76
427	42.6	6.029	2.911	18.927	72.134	76
428	42.7	5.938	2.584	18.338	73.139	76
429	42.8	6.354	2.828	18.582	72.237	76
430	42.9	6.382	2.647	18.277	72.694	76
431	43	6.406	2.722	19.424	71.448	76
432	43.1	6.55	2.812	18.764	71.874	76
433	43.2	6.08	2.868	18.491	72.561	76
434	43.3	6.104	2.761	19.02	72.116	76
435	43.4	6.108	2.663	18.092	73.138	76
436	43.5	6.568	2.816	19.266	71.35	76
437	43.6	6.068	2.981	18.857	72.094	76
438	43.7	6.231	2.651	18.793	72.326	76
439	43.8	6.202	2.856	18.854	72.088	76
440	43.9	6.53	2.725	18.857	71.887	76
441	44	6.675	2.866	19.148	71.311	76
442	44.1	6.486	2.793	19.149	71.571	76
443	44.2	6.612	2.846	18.169	72.373	76
444	44.3	6.6	2.883	18.299	72.218	76
445	44.4	6.544	2.694	18.562	72.2	76
446	44.5	6.524	2.634	19.331	71.512	76
447	44.6	6.789	2.855	19.121	71.234	76
448	44.7	6.466	2.857	19.539	71.138	76
449	44.8	6.189	2.753	18.91	72.147	76
450	44.9	6.319	2.972	19.021	71.688	76
451	45	6.804	2.754	18.161	72.281	76
452	45.1	6.099	2.765	18.109	73.027	76
453	45.2	6.449	2.748	18.338	72.464	76
454	45.3	6.796	2.833	18.709	71.662	76
455	45.4	6.464	2.743	18.422	72.37	76
456	45.5	6.58	2.722	17.869	72.829	76
457	45.6	6.674	2.782	18.629	71.915	76
458	45.7	6.424	2.809	19.134	71.633	76
459	45.8	6.833	3.087	17.842	72.238	76
460	45.9	6.926	2.771	18.194	72.11	76
461	46	6.51	2.753	18.622	72.114	76
462	46.1	6.441	2.797	18.016	72.746	76
463	46.2	6.706	2.893	17.942	72.459	76
464	46.3	6.91	2.624	17.412	73.054	76
465	46.4	6.663	2.838	18.582	71.917	76
466	46.5	7.154	2.965	17.611	72.27	76
467	46.6	6.438	2.749	18.476	72.338	76
468	46.7	6.677	2.887	18.926	71.511	76
469	46.8	6.984	2.941	18.299	71.776	76
470	46.9	7.146	2.966	18.213	71.676	76
471	47	6.67	2.928	18.398	72.004	76
472	47.1	6.63	2.761	17.902	72.706	76
473	47.2	6.928	2.765	18.426	71.881	76
474	47.3	7.073	2.843	18.28	71.804	76
475	47.4	6.949	2.775	18.047	72.23	76
476	47.5	6.795	2.753	17.828	72.624	76
477	47.6	6.72	2.91	18.067	72.303	76
478	47.7	6.962	3.086	18.557	71.395	76
479	47.8	6.972	2.948	18.031	72.05	76
480	47.9	6.662	2.974	18.394	71.97	76
481	48	7.335	2.704	17.938	72.022	76
482	48.1	6.768	2.805	17.632	72.795	76
483	48.2	6.996	2.865	17.634	72.505	76
484	48.3	6.96	3.034	17.572	72.434	76
485	48.4	7.396	3.034	17.356	72.214	76
486	48.5	7.071	2.844	17.781	72.303	76
487	48.6	7.324	2.762	17.465	72.449	76
488	48.7	6.884	2.901	18.133	72.083	76
489	48.8	7.183	2.914	18.196	71.707	76
490	48.9	7.016	3.03	18.365	71.589	76
491	49	7.07	2.875	17.934	72.122	76
492	49.1	6.662	2.958	17.476	72.905	76
493	49.2	7.166	2.812	17.662	72.36	76
494	49.3	7.181	2.898	17.719	72.202	76
495	49.4	7.239	3.066	17.676	72.019	76
496	49.5	7.221	2.956	17.632	72.191	76
497	49.6	6.954	2.96	17.732	72.354	76
498	49.7	7.135	3	17.424	72.441	76
499	49.8	7.153	2.969	16.954	72.923	76
500	49.9	7.295	2.968	17.963	71.774	76
501	50	7.085	3.041	18.103	71.771	76
502	50.1	7.113	3.047	17.874	71.967	76
503	50.2	7.746	3.004	17.315	71.935	76
504	50.3	7.54	2.868	18.124	71.468	76
505	50.4	7.297	3.096	17.779	71.828	76
506	50.5	7.318	2.956	16.892	72.834	76
507	50.6	7.318	3.019	16.648	73.014	76
508	50.7	7.282	3.011	17.264	72.443	76
509	50.8	7.217	2.946	17.316	72.521	76
510	50.9	7.521	2.989	17.664	71.826	76
511	51	7.503	3.224	17.46	71.814	76
512	51.1	7.617	2.8	16.707	72.876	76
513	51.2	7.773	3.05	17.58	71.598	76
514	51.3	6.946	3.147	17.4	72.507	76
515	51.4	7.445	2.897	16.759	72.899	76
516	51.5	7.394	3.109	17.188	72.308	76
517	51.6	7.069	2.871	16.823	73.238	76
518	51.7	7.639	2.989	16.712	72.66	76
519	51.8	7.135	3.101	17.961	71.802	76
520	51.9	7.516	2.959	16.715	72.809	76
521	52	7.182	3.034	17.257	72.528	76
522	52.1	7.451	2.971	17.421	72.157	76
523	52.2	6.37	3.001	17.645	72.984	76
524	52.3	7.375	3.131	16.573	72.921	76
525	52.4	7.329	3.118	16.405	73.148	76
526	52.5	7.408	3.022	17.114	72.457	76
527	52.6	6.957	2.969	17.49	72.584	76
528	52.7	7.45	2.878	17.294	72.378	76
529	52.8	6.747	2.876	16.372	74.004	76
530	52.9	6.734	2.999	17.309	72.958	76
531	53	6.808	3.04	18.152	72	76
532	53.1	6.76	2.895	17.327	73.018	76
533	53.2	6.363	2.942	17.163	73.532	76
534	53.3	7.3	3.164	17.256	72.28	76
535	53.4	6.777	2.869	17.087	73.267	76
536	53.5	6.709	2.904	17.03	73.357	76
537	53.6	6.336	2.626	17.241	73.796	76
538	53.7	6.446	3.081	17.752	72.721	76
539	53.8	6.771	2.779	16.556	73.894	76
540	53.9	6.551	2.966	17.526	72.956	76
541	54	6.603	2.975	18.351	72.071	76
542	54.1	6.679	2.99	18.286	72.045	76
543	54.2	6.86	2.813	17.637	72.689	76
544	54.3	6.778	2.627	17.444	73.151	76
545	54.4	6.199	2.84	18.319	72.643	76
546	54.5	6.63	2.632	17.347	73.391	76
547	54.6	6.285	2.885	18.63	72.199	76
548	54.7	6.109	2.999	18.076	72.816	76
549	54.8	6.246	3.008	18.72	72.026	76
550	54.9	6.5	2.959	18.149	72.391	76
551	55	6.432	2.824	18.073	72.671	76
552	55.1	6.146	2.755	18.714	72.385	76
553	55.2	5.929	3.008	18.811	72.251	76
554	55.3	6.011	2.789	18.881	72.319	76
555	55.4	6.025	2.688	18.033	73.255	76
556	55.5	6.3	2.593	18.422	72.685	76
557	55.6	5.77	2.857	19.403	71.969	76
558	55.7	5.58	2.866	19.503	72.05	76
559	55.8	6.134	2.684	18.845	72.336	76
560	55.9	5.727	2.782	18.852	72.64	76
561	56	5.86	2.712	19.283	72.146	76
562	56.1	5.569	2.552	19.441	72.438	76
563	56.2	5.571	2.701	19.196	72.533	76
564	56.3	5.923	2.618	19.373	72.087	76
565	56.4	5.829	2.771	19.274	72.126	76
566	56.5	6.057	2.656	19.089	72.198	76
567	56.6	6.302	2.56	19.248	71.89	76
568	56.7	5.36	2.67	20.407	71.563	76
569	56.8	6.022	2.547	18.433	72.999	76
570	56.9	5.784	2.649	19.158	72.409	76
571	57	6.017	2.608	19.694	71.68	76
572	57.1	6.034	2.486	18.455	73.025	76
573	57.2	6.195	2.448	19.249	72.108	76
574	57.3	6.022	2.572	18.729	72.677	76
575	57.4	5.68	2.698	19.928	71.694	76
576	57.5	5.938	2.777	19.318	71.968	76
577	57.6	5.352	2.713	19.464	72.472	76
578	57.7	5.822	2.469	18.857	72.852	76
579	57.8	6.09	2.523	18.694	72.693	76
580	57.9	6.256	2.431	18.508	72.805	76
581	58	5.577	2.614	19.411	72.398	76
582	58.1	5.929	2.636	19.154	72.281	76
583	58.2	5.734	2.577	19.364	72.326	76
584	58.3	6.097	2.728	19.64	71.536	76
585	58.4	5.965	2.464	19.23	72.341	76
586	58.5	5.61	2.699	19.745	71.946	76
587	58.6	5.925	2.706	19.394	71.975	76
588	58.7	5.798	2.488	18.544	73.17	76
589	58.8	5.541	2.465	18.468	73.526	76
590	58.9	5.508	2.575	19.534	72.383	76
591	59	6.023	2.455	19.072	72.45	76
592	59.1	5.71	2.544	19.227	72.518	76
593	59.2	5.755	2.555	19.429	72.26	76
594	59.3	5.681	2.729	19.817	71.773	76
595	59.4	6.148	2.582	18.991	72.279	76
596	59.5	6.034	2.721	19.021	72.224	76
597	59.6	5.682	2.598	19.318	72.402	76
598	59.7	5.982	2.684	19.326	72.008	76
599	59.8	6.224	2.525	18.791	72.459	76
600	59.9	5.849	2.638	19.421	72.092	76
601	60	6.086	2.627	19.318	71.969	76
602	60.1	6.125	2.75	19.183	71.942	76
603	60.2	5.836	2.746	19.145	72.273	76
604	60.3	5.984	2.586	18.779	72.65	76
605	60.4	5.904	2.62	19.638	71.837	76
606	60.5	5.733	2.597	18.89	72.781	76
607	60.6	5.92	2.577	19.261	72.243	76
608	60.7	5.786	2.709	19.122	72.382	76
609	60.8	6.028	2.715	18.776	72.482	76
610	60.9	6.051	2.665	19.731	71.554	76
611	61	5.883	2.378	18.919	72.82	76
612	61.1	5.724	2.755	18.989	72.531	76
613	61.2	6.454	2.66	19.088	71.798	76
614	61.3	6.153	2.648	18.438	72.761	76
615	61.4	6.395	2.79	18.918	71.897	76
616	61.5	6.053	2.745	19.193	72.009	76
617	61.6	5.786	2.588	18.916	72.71	76
618	61.7	5.937	2.624	19.367	72.072	76
619	61.8	5.918	2.523	19.253	72.306	76
620	61.9	6.382	2.633	19.38	71.605	76
621	62	5.894	2.616	18.402	73.089	76
622	62.1	5.714	2.616	18.632	73.038	76
623	62.2	6.095	2.647	18.963	72.294	76
624	62.3	5.858	2.685	18.499	72.958	76
625	62.4	6.187	2.487	18.647	72.68	76
626	62.5	6.089	2.617	18.806	72.488	76
627	62.6	6.223	2.638	18.637	72.502	76
628	62.7	6.228	2.714	18.781	72.277	76
629	62.8	6.372	2.676	18.408	72.544	76
630	62.9	6.113	2.652	19.177	72.058	76
631	63	6.433	2.553	19.524	71.49	76
632	63.1	6.735	2.603	18.562	72.099	76
633	63.2	6.558	2.572	18.917	71.953	76
634	63.3	6.574	2.86	18.85	71.717	76
635	63.4	6.31	2.625	18.713	72.352	76
636	63.5	6.307	2.616	18.788	72.289	76
637	63.6	6.472	2.657	18.986	71.885	76
638	63.7	5.898	2.66	18.395	73.047	76
639	63.8	6.076	2.852	18.951	72.121	76
640	63.9	6.199	2.575	18.489	72.737	76
641	64	6.38	2.764	18.639	72.217	76
642	64.1	6.002	2.717	18.842	72.439	76
643	64.2	6.783	2.762	18.272	72.183	76
644	64.3	6.199	2.87	18.587	72.344	76
645	64.4	6.502	2.976	19.554	70.968	76
646	64.5	6.553	3.025	18.678	71.745	76
647	64.6	6.332	2.692	18.188	72.788	76
648	64.7	6.575	2.807	18.795	71.822	76
649	64.8	6.299	2.802	18.31	72.589	76
650	64.9	6.769	2.853	18.318	72.06	76
651	65	6.671	2.712	18.35	72.267	76
652	65.1	6.564	2.678	18.11	72.649	76
653	65.2	7.189	2.404	17.793	72.614	76
654	65.3	6.572	2.925	18.733	71.771	76
655	65.4	6.814	2.798	17.747	72.64	76
656	65.5	6.435	2.742	18.029	72.795	76
657	65.6	6.859	2.788	18.161	72.192	76
658	65.7	6.49	2.641	17.147	73.722	76
659	65.8	6.761	2.671	18.277	72.291	76
660	65.9	6.825	2.719	18.025	72.432	76
661	66	6.96	2.72	17.706	72.614	76
662	66.1	6.784	2.913	18.793	71.51	76
663	66.2	6.674	2.871	18.309	72.146	76
664	66.3	6.617	2.98	18.366	72.036	76
665	66.4	6.626	2.723	18.699	71.951	76
666	66.5	6.516	2.79	18.433	72.261	76
667	66.6	6.909	2.917	18.13	72.044	76
668	66.7	6.824	2.753	18.602	71.822	76
669	66.8	6.399	2.758	18.342	72.502	76
670	66.9	5.924	2.741	19.017	72.318	76
671	67	6.399	2.88	18.305	72.417	76
672	67.1	6.527	2.751	18.557	72.164	76
673	67.2	6.109	2.702	18.743	72.446	76
674	67.3	6.665	2.81	18.034	72.49	76
675	67.4	5.917	2.776	19.2	72.107	76
676	67.5	5.978	2.825	19.003	72.194	76
677	67.6	6.49	2.883	18.941	71.687	76
678	67.7	5.891	2.902	18.652	72.555	76
679	67.8	6.358	2.804	18.583	72.255	76
680	67.9	6	2.724	18.899	72.378	76
681	68	6.133	2.815	19.025	72.026	76
682	68.1	6.109	2.763	18.415	72.713	76
683	68.2	6.044	2.807	18.531	72.618	76
684	68.3	6.151	2.813	18.054	72.982	76
685	68.4	5.853	2.65	18.26	73.236	76
686	68.5	5.821	2.792	18.597	72.79	76
687	68.6	6.322	2.636	18.505	72.538	76
688	68.7	6.182	2.84	18.925	72.054	76
689	68.8	5.804	2.791	19.398	72.007	76
690	68.9	6.095	2.971	19.307	71.628	76
691	69	5.93	2.816	19.1	72.155	76
692	69.1	6.371	2.671	18.979	71.979	76
693	69.2	5.777	2.542	18.418	73.263	76
694	69.3	5.963	2.658	18.991	72.387	76
695	69.4	6.512	2.768	18.957	71.764	76
696	69.5	6.395	2.314	17.424	73.867	76
697	69.6	6.1	2.72	19.218	71.963	76
698	69.7	5.84	2.651	18.883	72.627	76
699	69.8	6.051	2.264	17.79	73.894	76
700	69.9	5.944	2.665	18.752	72.64	76
701	70	5.647	2.594	19.343	72.416	76
702	70.1	5.646	2.639	19.135	72.58	76
703	70.2	6.085	2.68	19.466	71.769	76
704	70.3	5.854	2.734	18.915	72.497	76
705	70.4	5.487	2.829	19.406	72.278	76
706	70.5	5.343	2.382	18.964	73.311	76
707	70.6	5.716	2.582	19.567	72.135	76
708	70.7	6.028	2.863	18.904	72.205	76
709	70.8	5.901	2.693	19.243	72.162	76
710	70.9	5.705	2.567	19.206	72.522	76
711	71	5.304	2.585	19.688	72.423	76
712	71.1	5.884	2.534	18.749	72.832	76
713	71.2	5.715	2.694	19.303	72.288	76
714	71.3	5.802	2.608	19.439	72.151	76
715	71.4	5.285	2.573	19.478	72.663	76
716	71.5	5.941	2.205	19.08	72.774	76
717	71.6	6.203	2.581	18.957	72.259	76
718	71.7	5.927	2.269	18.283	73.522	76
719	71.8	5.512	2.57	19.54	72.378	76
720	71.9	5.728	2.595	20.182	71.495	76
721	72	5.606	2.662	19.701	72.031	76
722	72.1	5.914	2.301	19.253	72.532	76
723	72.2	6.063	2.601	18.859	72.478	76
724	72.3	5.889	2.517	19.303	72.292	76
725	72.4	5.462	2.65	19.632	72.257	76
726	72.5	5.829	2.422	19.171	72.578	76
727	72.6	5.745	2.361	19.721	72.173	76
728	72.7	5.494	2.5	19.428	72.578	76
729	72.8	5.546	2.532	19.504	72.419	76
730	72.9	5.597	2.438	18.523	73.442	76
731	73	5.62	2.882	19.78	71.719	76
732	73.1	5.576	2.543	19.953	71.928	76
733	73.2	5.913	2.651	19.243	72.193	76
734	73.3	5.738	2.62	19.78	71.863	76
735	73.4	5.913	2.7	19.941	71.446	76
736	73.5	5.844	2.616	19.578	71.962	76
737	73.6	5.753	2.617	19.159	72.471	76
738	73.7	5.602	2.658	19.482	72.258	76
739	73.8	5.544	2.633	19.651	72.173	76
740	73.9	5.813	2.455	19.668	72.063	76
741	74	5.756	2.37	18.537	73.337	76
742	74.1	5.845	2.509	19.757	71.888	76
743	74.2	5.71	2.669	19.999	71.621	76
744	74.3	5.727	2.597	19.536	72.14	76
745	74.4	5.348	2.655	19.999	71.998	76
746	74.5	5.494	2.712	19.346	72.448	76
747	74.6	5.488	2.491	19.785	72.236	76
748	74.7	5.872	2.626	19.063	72.439	76
749	74.8	6.003	2.248	18.104	73.644	76
750	74.9	5.641	2.573	19.072	72.714	76
751	75	5.88	2.469	19.048	72.604	76
752	75.1	5.082	2.719	19.58	72.619	76
753	75.2	5.797	2.62	19.635	71.949	76
754	75.3	5.873	2.549	19.09	72.488	76
755	75.4	5.925	2.573	19.293	72.209	76
756	75.5	5.769	2.531	19.201	72.5	76
757	75.6	5.934	2.594	19.777	71.695	76
758	75.7	6.034	2.231	18.893	72.841	76
759	75.8	5.683	2.743	19.239	72.335	76
760	75.9	5.548	2.662	19.487	72.303	76
761	76	5.641	2.508	19.207	72.644	76
762	76.1	6.099	2.534	19.592	71.775	76
763	76.2	5.292	2.632	18.837	73.239	76
764	76.3	6.17	2.577	19.131	72.123	76
765	76.4	5.86	2.621	19.151	72.368	76
766	76.5	6.025	2.603	18.74	72.633	76
767	76.6	5.659	2.49	19.391	72.46	76
768	76.7	5.737	2.499	19.608	72.155	76
769	76.8	5.762	2.715	19.467	72.055	76
770	76.9	5.751	2.679	18.848	72.722	76
771	77	5.628	2.54	19.789	72.043	76
772	77.1	5.651	2.568	19.647	72.134	76
773	77.2	5.864	2.697	20.116	71.323	76
774	77.3	5.745	2.554	18.984	72.718	76
775	77.4	5.979	2.537	19.85	71.633	76
776	77.5	5.795	2.582	19.695	71.928	76
777	77.6	6.225	2.586	19.268	71.922	76
778	77.7	5.413	2.31	18.886	73.391	76
779	77.8	5.752	2.455	19.846	71.948	76
780	77.9	5.827	2.54	19.671	71.962	76
781	78	5.365	2.722	19.127	72.786	76
782	78.1	5.82	2.577	18.987	72.616	76
783	78.2	5.606	2.379	18.914	73.102	76
784	78.3	5.894	2.579	19.811	71.717	76
785	78.4	5.638	2.406	19.321	72.636	76
786	78.5	5.149	2.505	19.7	72.646	76
787	78.6	5.818	2.578	18.585	73.018	76
788	78.7	5.968	2.61	19.343	72.078	76
789	78.8	5.751	2.397	18.853	72.998	76
790	78.9	6.402	2.652	18.967	71.978	76
791	79	6.223	2.526	19.414	71.836	76
792	79.1	5.924	2.608	19.272	72.196	76
793	79.2	5.841	2.564	19.871	71.725	76
794	79.3	5.491	2.528	19.617	72.364	76
795	79.4	5.827	2.652	19.181	72.34	76
796	79.5	5.811	2.447	19.716	72.026	76
797	79.6	6.03	2.589	18.66	72.721	76
798	79.7	5.53	2.74	19.995	71.736	76
799	79.8	5.023	2.791	19.731	72.454	76
800	79.9	5.601	2.596	19.896	71.907	76
801	80	5.597	2.696	19.847	71.861	76
802	80.1	5.458	2.602	18.637	73.303	76
803	80.2	5.695	2.516	19.178	72.612	76
804	80.3	5.245	2.612	19.75	72.394	76
805	80.4	6.007	2.676	19.527	71.79	76
806	80.5	6.088	2.527	19.049	72.337	76
807	80.6	5.377	2.625	19.233	72.765	76
808	80.7	6.284	2.662	19.642	71.412	76
809	80.8	6.033	2.493	18.725	72.749	76
810	80.9	5.863	2.526	19.656	71.955	76
811	81	5.471	2.526	20.238	71.764	76
812	81.1	5.739	2.776	19.817	71.667	76
813	81.2	5.854	2.51	19.838	71.798	76
814	81.3	6.034	2.612	19.121	72.233	76
815	81.4	5.456	2.719	19.474	72.351	76
816	81.5	5.311	2.617	19.193	72.879	76
817	81.6	5.889	2.354	19.629	72.129	76
818	81.7	5.988	2.578	20.111	71.323	76
819	81.8	5.92	2.535	18.616	72.929	76
820	81.9	5.647	2.379	18.54	73.435	76
821	82	5.621	2.405	19.725	72.25	76
822	82.1	5.984	2.59	19.264	72.163	76
823	82.2	6.023	2.643	19.295	72.039	76
824	82.3	5.657	2.523	19.293	72.527	76
825	82.4	6.062	2.639	19.678	71.622	76
826	82.5	5.678	2.673	19.182	72.467	76
827	82.6	5.996	2.604	19.528	71.872	76
828	82.7	5.262	2.252	18.496	73.99	76
829	82.8	5.592	2.731	19.399	72.278	76
830	82.9	5.356	2.674	19.915	72.056	76
831	83	6.229	2.493	19.054	72.224	76
832	83.1	5.774	2.478	18.509	73.24	76
833	83.2	5.901	2.484	19.239	72.376	76
834	83.3	5.967	2.488	18.136	73.409	76
835	83.4	5.597	2.57	19.321	72.513	76
836	83.5	5.803	2.581	19.596	72.02	76
837	83.6	5.833	2.555	19.325	72.287	76
838	83.7	5.461	2.416	19.997	72.126	76
839	83.8	5.755	2.555	19.4	72.291	76
840	83.9	6.043	2.485	19.098	72.374	76
841	84	5.744	2.425	18.754	73.077	76
842	84.1	5.783	2.498	19.405	72.314	76
843	84.2	5.821	2.506	19.76	71.912	76
844	84.3	5.997	2.651	19.809	71.543	76
845	84.4	6.108	2.666	19.453	71.774	76
846	84.5	5.841	2.513	19.373	72.274	76
847	84.6	5.829	2.534	19.52	72.117	76
848	84.7	5.706	2.644	19.68	71.969	76
849	84.8	5.749	2.44	19.918	71.893	76
850	84.9	5.592	2.719	19.674	72.015	76
851	85	6.151	2.445	19.098	72.305	76
852	85.1	5.655	2.418	18.978	72.949	76
853	85.2	5.814	2.376	18.527	73.282	76
854	85.3	6.031	2.581	19.688	71.7	76
855	85.4	5.646	2.406	19.758	72.191	76
856	85.5	5.666	2.576	19.405	72.353	76
857	85.6	6.016	2.599	19.367	72.018	76
858	85.7	5.632	2.49	19.603	72.275	76
859	85.8	5.848	2.653	19.366	72.134	76
860	85.9	5.735	2.588	19.349	72.327	76
861	86	5.791	2.582	19.441	72.187	76
862	86.1	5.736	2.519	18.876	72.869	76
863	86.2	6	2.662	19.485	71.853	76
864	86.3	5.726	2.706	19.882	71.685	76
865	86.4	6.085	2.529	18.886	72.499	76
866	86.5	5.927	2.45	19.263	72.36	76
867	86.6	5.962	2.564	18.598	72.877	76
868	86.7	5.835	2.488	19.695	71.983	76
869	86.8	5.955	2.53	19.385	72.13	76
870	86.9	5.885	2.405	19.283	72.427	76
871	87	4.984	2.492	19.202	73.322	76
872	87.1	5.937	2.7	19.658	71.705	76
873	87.2	6.025	2.664	19.609	71.703	76
874	87.3	5.402	2.63	18.908	73.061	76
875	87.4	5.684	2.599	19.402	72.314	76
876	87.5	5.902	2.385	19.004	72.709	76
877	87.6	5.651	2.589	19.41	72.351	76
878	87.7	5.577	2.391	18.963	73.069	76
879	87.8	5.746	2.786	19.977	71.49	76
880	87.9	5.814	2.561	20.05	71.574	76
881	88	5.498	2.535	18.954	73.014	76
882	88.1	5.546	2.582	19.762	72.109	76
883	88.2	6.213	2.509	19.198	72.08	76
884	88.3	5.865	2.556	18.915	72.664	76
885	88.4	5.99	2.365	19.035	72.609	76
886	88.5	5.894	2.533	19.881	71.692	76
887	88.6	5.522	2.455	19.771	72.252	76
888	88.7	5.952	2.705	19.561	71.781	76
889	88.8	5.872	2.817	19.542	71.769	76
890	88.9	5.911	2.67	20.122	71.297	76
891	89	5.855	2.642	19.322	72.182	76
892	89.1	5.692	2.789	19.306	72.213	76
893	89.2	5.874	2.528	19.314	72.285	76
894	89.3	6.016	2.36	18.826	72.798	76
895	89.4	5.855	2.579	19.617	71.95	76
896	89.5	6.276	2.688	19.53	71.506	76
897	89.6	6.148	2.257	18.824	72.771	76
898	89.7	5.884	2.555	19.593	71.968	76
899	89.8	5.982	2.451	19.015	72.551	76
900	89.9	6.016	2.636	19.656	71.692	76
901	90	6.216	2.3	19.014	72.47	76
902	90.1	6.07	2.543	19.043	72.345	76
903	90.2	5.616	2.484	19.336	72.564	76
904	90.3	5.597	2.721	20.044	71.638	76
905	90.4	6.243	2.615	18.896	72.246	76
906	90.5	5.66	2.504	19.429	72.407	76
907	90.6	6.053	2.553	19.493	71.901	76
908	90.7	6.217	2.58	18.692	72.511	76
909	90.8	5.379	2.66	19.641	72.321	76
910	90.9	6.11	2.591	19.552	71.746	76
911	91	5.876	2.638	19.086	72.4	76
912	91.1	5.509	2.476	19.195	72.82	76
913	91.2	5.862	2.637	19.75	71.751	76
914	91.3	6.275	2.634	19.202	71.89	76
915	91.4	5.565	2.659	19.9	71.876	76
916	91.5	6.006	2.384	18.567	73.043	76
917	91.6	5.914	2.578	19.567	71.942	76
918	91.7	5.798	2.541	18.793	72.868	76
919	91.8	6.033	2.614	19.566	71.787	76
920	91.9	5.855	2.74	19.39	72.015	76
921	92	6.217	2.585	19.073	72.125	76
922	92.1	6.084	2.765	18.709	72.443	76
923	92.2	5.984	2.549	19.449	72.017	76
924	92.3	6.307	2.658	19.559	71.476	76
925	92.4	6.037	2.759	19.822	71.382	76
926	92.5	6.435	2.722	19.23	71.614	76
927	92.6	6.169	2.61	19.147	72.074	76
928	92.7	6.001	2.642	19.472	71.885	76
929	92.8	5.589	2.575	19.067	72.769	76
930	92.9	5.772	2.639	19.188	72.401	76
931	93	5.694	2.693	19.479	72.135	76
932	93.1	5.607	2.715	18.865	72.813	76
933	93.2	5.932	2.632	19.218	72.219	76
934	93.3	6.004	2.777	19.181	72.038	76
935	93.4	6.157	2.7	19.002	72.141	76
936	93.5	6.155	2.815	19.746	71.283	76
937	93.6	6.024	2.749	19.485	71.743	76
938	93.7	5.977	2.71	19.465	71.848	76
939	93.8	5.563	2.673	19.504	72.261	76
940	93.9	5.207	2.786	19.392	72.616	76
941	94	6.136	2.691	19.155	72.019	76
942	94.1	5.938	2.629	18.939	72.494	76
943	94.2	6.215	2.518	19.186	72.081	76
944	94.3	5.89	2.666	19.447	71.997	76
945	94.4	5.631	2.682	19.056	72.63	76
946	94.5	5.998	2.654	19.202	72.146	76
947	94.6	6.408	2.627	19.278	71.686	76
948	94.7	6.343	2.46	19.168	72.029	76
949	94.8	5.988	2.693	19.299	72.02	76
950	94.9	5.697	2.848	19.705	71.75	76
951	95	6.085	2.579	18.894	72.441	76
952	95.1	6.251	2.726	19.311	71.713	76
953	95.2	6.241	2.627	19.241	71.892	76
954	95.3	5.958	2.547	19.44	72.054	76
955	95.4	5.642	2.536	19.39	72.432	76
956	95.5	6.083	2.655	18.592	72.67	76
957	95.6	6.103	2.817	19.343	71.737	76
958	95.7	6.454	2.713	18.502	72.331	76
959	95.8	6.479	2.858	18.18	72.482	76
960	95.9	6.451	2.776	18.943	71.831	76
961	96	6.507	2.449	17.649	73.395	76
962	96.1	6.542	2.753	18.217	72.487	76
963	96.2	6.309	2.795	18.883	72.013	76
964	96.3	6.649	2.339	18.07	72.941	76
965	96.4	6.456	2.732	18.944	71.869	76
966	96.5	6.11	2.609	18.806	72.475	76
967	96.6	6.441	2.775	19.049	71.735	76
968	96.7	6.385	2.733	18.299	72.582	76
969	96.8	6.779	3	18.913	71.309	76
970	96.9	6.083	3.012	18.777	72.128	76
971	97	6.491	3.095	18.273	72.141	76
972	97.1	6.388	2.547	18.168	72.897	76
973	97.2	6.37	2.646	18.198	72.786	76
974	97.3	6.427	2.836	18.509	72.228	76
975	97.4	6.38	2.741	19.124	71.754	76
976	97.5	6.379	2.608	17.747	73.266	76
977	97.6	6.346	2.872	18.962	71.819	76
978	97.7	6.033	2.845	19.29	71.831	76
979	97.8	6.643	2.741	18.998	71.618	76
980	97.9	6.36	2.781	18.664	72.195	76
981	98	6.603	2.639	18.854	71.904	76
982	98.1	6.596	2.884	18.493	72.027	76
983	98.2	6.551	2.728	18.746	71.975	76
984	98.3	6.731	2.757	18.863	71.648	76
985	98.4	6.718	2.733	18.515	72.034	76
986	98.5	6.866	2.786	18.026	72.322	76
987	98.6	6.09	2.923	19.341	71.646	76
988	98.7	6.467	2.872	19.203	71.459	76
989	98.8	6.146	2.787	19.451	71.617	76
990	98.9	6.628	2.878	18.447	72.046	76
991	99	6.807	2.661	18.774	71.758	76
992	99.1	6.884	2.834	19.035	71.247	76
993	99.2	6.306	2.914	19.182	71.598	76
994	99.3	6.582	2.734	19.541	71.143	76
995	99.4	6.487	2.745	18.637	72.132	76
996	99.5	6.709	2.437	18.032	72.822	76
997	99.6	6.319	2.684	18.848	72.149	76
998	99.7	6.321	2.719	18.406	72.554	76
999	99.8	6.696	2.832	18.57	71.902	76
1000	99.9	6.514	2.876	18.635	71.975	76
1001	100	6.864	2.884	18.093	72.159	76
1002	100.1	6.609	2.87	18.712	71.809	76
1003	100.2	6.602	2.762	18.354	72.282	76
1004	100.3	6.621	2.944	17.701	72.733	76
1005	100.4	6.666	2.874	18.093	72.368	76
1006	100.5	6.81	2.956	18.14	72.094	76
1007	100.6	6.838	2.592	17.625	72.945	76
1008	100.7	6.947	2.841	18.519	71.693	76
1009	100.8	6.974	2.712	17.158	73.156	76
1010	100.9	6.958	2.837	18.29	71.915	76
1011	101	6.992	3.003	18.007	71.997	76
1012	101.1	6.745	2.904	17.775	72.576	76
1013	101.2	7.461	2.873	18.115	71.551	76
1014	101.3	6.779	2.85	18.485	71.887	76
1015	101.4	6.778	2.761	17.9	72.562	76
1016	101.5	7	2.908	18.069	72.022	76
1017	101.6	6.944	2.887	17.603	72.566	76
1018	101.7	7.327	2.789	17.61	72.275	76
1019	101.8	7.06	3.002	18.524	71.414	76
1020	101.9	7.527	2.984	17.455	72.034	76
1021	102	6.843	2.932	17.887	72.338	76
1022	102.1	7.104	2.932	17.705	72.259	76
1023	102.2	7.507	3.032	17.86	71.601	76
1024	102.3	7.016	2.864	18.003	72.117	76
1025	102.4	7.461	2.654	17.194	72.69	76
1026	102.5	7.398	2.946	17.985	71.671	76
1027	102.6	6.993	2.999	17.979	72.029	76
1028	102.7	7.528	2.9	16.83	72.742	76
1029	102.8	7.393	2.931	17.964	71.712	76
1030	102.9	7.381	3.148	17.514	71.957	76
1031	103	7.568	3.242	17.928	71.262	76
1032	103.1	7.051	3.004	17.362	72.583	76
1033	103.2	7.275	3.11	17.78	71.835	76
1034	103.3	6.913	3.139	18.035	71.913	76
1035	103.4	7.78	3.223	17.413	71.584	76
1036	103.5	7.212	2.992	17.219	72.577	76
1037	103.6	7.434	2.733	16.681	73.152	76
1038	103.7	7.451	2.813	16.114	73.621	76
1039	103.8	7.336	3.079	17.442	72.143	76
1040	103.9	7.277	3.017	17.097	72.609	76
1041	104	7.451	2.998	16.87	72.681	76
1042	104.1	7.152	3.038	17.501	72.308	76
1043	104.2	7.67	3.142	17.473	71.715	76
1044	104.3	6.772	2.987	18.002	72.238	76
1045	104.4	7.03	3.04	17.638	72.292	76
1046	104.5	7.326	2.99	17.158	72.526	76
1047	104.6	7.548	3.072	16.955	72.424	76
1048	104.7	6.917	3	17.521	72.562	76
1049	104.8	7.258	2.925	16.838	72.979	76
1050	104.9	7.193	3.137	17.326	72.344	76
1051	105	7.307	3.051	18.2	71.442	76
1052	105.1	7.112	3.125	17.339	72.424	76
1053	105.2	6.944	3.051	17.836	72.168	76
1054	105.3	7.264	2.838	16.933	72.965	76
1055	105.4	6.939	2.97	16.499	73.592	76
1056	105.5	6.541	3.065	17.43	72.964	76
1057	105.6	6.631	2.988	17.604	72.777	76
1058	105.7	6.929	3.059	17.951	72.061	76
1059	105.8	6.553	2.976	17.778	72.693	76
1060	105.9	6.828	2.94	16.995	73.237	76
1061	106	6.521	2.985	18.155	72.339	76
1062	106.1	6.896	2.83	17.578	72.696	76
1063	106.2	7.229	3.006	18.519	71.246	76
1064	106.3	6.622	2.953	17.713	72.712	76
1065	106.4	6.921	2.665	17.366	73.048	76
1066	106.5	6.414	2.907	17.988	72.692	76
1067	106.6	6.795	2.919	18.053	72.234	76
1068	106.7	6.306	2.956	18.186	72.551	76
1069	106.8	6.656	2.929	18.134	72.282	76
1070	106.9	6.069	2.848	18.535	72.548	76
1071	107	6.595	2.69	18.486	72.229	76
1072	107.1	6.534	2.658	18.84	71.967	76
1073	107.2	6.485	2.83	18.619	72.066	76
1074	107.3	6.176	2.896	19.007	71.921	76
1075	107.4	6.124	2.92	18.5	72.456	76
1076	107.5	6.139	2.749	18.694	72.418	76
1077	107.6	6.542	2.431	17.539	73.488	76
1078	107.7	6.347	2.845	18.767	72.042	76
1079	107.8	6.354	2.744	18.596	72.306	76
1080	107.9	5.862	2.763	18.573	72.803	76
1081	108	6.121	2.736	18.939	72.204	76
1082	108.1	6.691	2.517	17.857	72.935	76
1083	108.2	6.054	2.549	18.339	73.058	76
1084	108.3	5.805	2.722	19.138	72.334	76
1085	108.4	5.903	2.83	19.061	72.206	76
1086	108.5	5.816	2.454	19.387	72.342	76
1087	108.6	5.959	2.648	19.352	72.042	76
1088	108.7	5.96	2.653	19.121	72.267	76
1089	108.8	5.826	2.73	19.849	71.595	76
1090	108.9	5.51	2.684	19.423	72.383	76
1091	109	5.473	2.548	18.735	73.243	76
1092	109.1	5.803	2.494	19.123	72.58	76
1093	109.2	5.468	2.529	19.293	72.71	76
1094	109.3	6.049	2.564	18.837	72.55	76
1095	109.4	6.111	2.672	19.81	71.406	76
1096	109.5	6.084	2.38	19.382	72.154	76
1097	109.6	5.541	2.592	19.11	72.758	76
1098	109.7	5.447	2.603	19.181	72.769	76
1099	109.8	5.298	2.546	19.184	72.972	76
1100	109.9	5.625	2.392	18.751	73.232	76
1101	110	6.081	2.492	19.384	72.044	76
1102	110.1	5.843	2.691	18.748	72.719	76
1103	110.2	5.731	2.606	19.496	72.167	76
1104	110.3	6.124	2.418	19.02	72.438	76
1105	110.4	5.737	2.563	19.912	71.788	76
1106	110.5	5.866	2.494	19.743	71.898	76
1107	110.6	5.812	2.45	18.923	72.815	76
1108	110.7	5.607	2.484	19.504	72.405	76
1109	110.8	6.16	2.611	19.767	71.462	76
1110	110.9	5.573	2.646	19.177	72.604	76
1111	111	6.035	2.643	19.214	72.108	76
1112	111.1	5.681	2.714	19.873	71.731	76
1113	111.2	5.441	2.612	18.729	73.218	76
1114	111.3	5.79	2.675	19.919	71.615	76
1115	111.4	5.665	2.446	18.704	73.185	76
1116	111.5	6.086	2.665	19.101	72.148	76
1117	111.6	5.945	2.387	19.217	72.451	76
1118	111.7	5.939	2.383	19.488	72.19	76
1119	111.8	5.542	2.633	20.027	71.798	76
1120	111.9	5.548	2.693	19.326	72.433	76
1121	112	6.161	2.517	19.746	71.576	76
1122	112.1	5.473	2.605	19.437	72.484	76
1123	112.2	5.584	2.676	19.501	72.239	76
1124	112.3	5.621	2.74	19.584	72.055	76
1125	112.4	5.71	2.745	19.803	71.741	76
1126	112.5	5.656	2.545	19.981	71.819	76
1127	112.6	5.728	2.572	19.836	71.864	76
1128	112.7	5.368	2.733	19.933	71.966	76
1129	112.8	6.026	2.535	18.998	72.441	76
1130	112.9	5.107	2.725	18.93	73.237	76
1131	113	5.776	2.675	18.989	72.559	76
1132	113.1	5.36	2.536	19.27	72.834	76
1133	113.2	5.743	2.504	20.061	71.693	76
1134	113.3	5.611	2.522	19.497	72.37	76
1135	113.4	5.775	2.383	19.457	72.385	76
1136	113.5	5.607	2.449	19.42	72.524	76
1137	113.6	5.772	2.534	19.005	72.689	76
1138	113.7	5.565	2.427	19.351	72.656	76
1139	113.8	5.905	2.251	18.772	73.072	76
1140	113.9	5.671	2.459	19.504	72.367	76
1141	114	5.514	2.706	19.518	72.261	76
1142	114.1	5.74	2.616	19.736	71.907	76
1143	114.2	6.246	2.6	19.523	71.631	76
1144	114.3	5.246	2.557	19.635	72.562	76
1145	114.4	5.901	2.542	19.169	72.388	76
1146	114.5	5.724	2.712	19.777	71.788	76
1147	114.6	5.596	2.475	19.29	72.639	76
1148	114.7	5.444	2.366	19.55	72.64	76
1149	114.8	5.784	2.55	19.163	72.504	76
1150	114.9	5.617	2.284	18.929	73.17	76
1151	115	5.69	2.591	19.231	72.489	76
1152	115.1	6.028	2.549	19.272	72.151	76
1153	115.2	6.148	2.68	19.66	71.513	76
1154	115.3	5.71	2.617	19.409	72.263	76
1155	115.4	5.449	2.679	20.117	71.755	76
1156	115.5	5.527	2.458	19.509	72.506	76
1157	115.6	5.707	2.515	19.194	72.584	76
1158	115.7	6.056	2.598	19.233	72.113	76
1159	115.8	5.279	2.478	19.631	72.612	76
1160	115.9	5.386	2.642	19.627	72.345	76
1161	116	5.437	2.554	19.559	72.45	76
1162	116.1	5.876	2.322	18.6	73.202	76
1163	116.2	5.526	2.478	18.853	73.143	76
1164	116.3	5.707	2.581	19.498	72.213	76
1165	116.4	5.79	2.607	19.927	71.675	76
1166	116.5	5.562	2.589	19.955	71.894	76
1167	116.6	5.848	2.582	19.589	71.981	76
1168	116.7	5.886	2.586	19.086	72.443	76
1169	116.8	6.148	2.679	19.259	71.915	76
1170	116.9	5.926	2.527	19.266	72.281	76
1171	117	5.548	2.517	19.037	72.898	76
1172	117.1	5.866	2.292	18.399	73.444	76
1173	117.2	5.784	2.523	19.776	71.917	76
1174	117.3	5.791	2.411	18.515	73.283	76
1175	117.4	5.575	2.454	19.547	72.424	76
1176	117.5	5.883	2.522	19.733	71.862	76
1177	117.6	5.766	2.395	19.325	72.514	76
1178	117.7	6.096	2.611	19.884	71.409	76
1179	117.8	5.705	2.659	19.448	72.188	76
1180	117.9	5.601	2.565	19.387	72.447	76
1181	118	5.624	2.575	19.415	72.386	76
1182	118.1	5.854	2.62	19.469	72.057	76
1183	118.2	5.447	2.53	19.171	72.851	76
1184	118.3	5.53	2.644	19.595	72.23	76
1185	118.4	5.9	2.385	19.465	72.25	76
1186	118.5	5.709	2.578	19.575	72.138	76
1187	118.6	5.539	2.371	19.391	72.699	76
1188	118.7	5.628	2.674	19.89	71.809	76
1189	118.8	5.521	2.587	19.774	72.118	76
1190	118.9	5.484	2.523	19.486	72.506	76
1191	119	5.968	2.54	19.096	72.396	76
1192	119.1	5.731	2.715	19.421	72.133	76
1193	119.2	5.677	2.441	19.626	72.256	76
1194	119.3	5.635	2.59	19.315	72.46	76
1195	119.4	5.734	2.628	19.923	71.715	76
1196	119.5	5.542	2.513	19.918	72.027	76
1197	119.6	5.934	2.474	19.128	72.464	76
1198	119.7	5.929	2.474	19.445	72.152	76
1199	119.8	5.721	2.556	19.733	71.989	76
1200	119.9	5.284	2.75	19.694	72.273	76
1201	120	5.72	2.608	19.805	71.867	76
1202	120.1	5.966	2.383	19.559	72.092	76
1203	120.2	5.663	2.368	18.791	73.178	76
1204	120.3	5.829	2.575	19.457	72.14	76
1205	120.4	5.323	2.312	20.19	72.176	76
1206	120.5	5.365	2.657	19.197	72.781	76
1207	120.6	6.229	2.395	19.036	72.34	76
1208	120.7	5.918	2.533	19.275	72.275	76
1209	120.8	5.288	2.521	19.496	72.695	76
1210	120.9	5.626	2.696	19.806	71.871	76
1211	121	6.087	2.521	19.626	71.765	76
1212	121.1	5.688	2.483	19.687	72.143	76
1213	121.2	6.111	2.55	19.811	71.528	76
1214	121.3	5.715	2.42	19.191	72.673	76
1215	121.4	5.39	2.7	20.322	71.588	76
1216	121.5	5.398	2.571	18.998	73.033	76
1217	121.6	5.864	2.729	19.599	71.807	76
1218	121.7	5.763	2.52	19.655	72.062	76
1219	121.8	5.849	2.593	19.358	72.2	76
1220	121.9	5.777	2.623	19.797	71.803	76
1221	122	6.16	2.176	18.822	72.842	76
1222	122.1	5.942	2.35	20.021	71.687	76
1223	122.2	5.363	2.773	19.97	71.895	76
1224	122.3	5.848	2.588	19.391	72.173	76
1225	122.4	5.914	2.677	19.064	72.345	76
1226	122.5	5.863	2.642	19.219	72.276	76
1227	122.6	5.576	2.677	19.525	72.221	76
1228	122.7	5.617	2.813	19.657	71.912	76
1229	122.8	5.636	2.342	19.445	72.577	76
1230	122.9	5.23	2.448	19.585	72.737	76
1231	123	5.712	2.62	19.477	72.192	76
1232	123.1	5.748	2.572	19.764	71.916	76
1233	123.2	5.727	2.491	19.567	72.216	76
1234	123.3	5.452	2.586	18.843	73.119	76
1235	123.4	5.727	2.426	19.729	72.118	76
1236	123.5	5.51	2.663	19.396	72.432	76
1237	123.6	5.751	2.644	19.328	72.278	76
1238	123.7	5.866	2.39	18.844	72.9	76
1239	123.8	5.484	2.468	19.826	72.222	76
1240	123.9	5.595	2.562	19.376	72.468	76
1241	124	5.756	2.53	19.39	72.324	76
1242	124.1	5.923	2.245	18.93	72.902	76
1243	124.2	5.526	2.636	19.145	72.692	76
1244	124.3	5.922	2.289	19.03	72.76	76
1245	124.4	5.954	2.574	19.817	71.656	76
1246	124.5	5.933	2.685	19.462	71.92	76
1247	124.6	5.593	2.504	19.283	72.62	76
1248	124.7	5.153	2.689	19.859	72.299	76
1249	124.8	5.149	2.63	19.916	72.305	76
1250	124.9	5.418	2.548	19.627	72.407	76
1251	125	6.049	2.624	19.947	71.38	76
1252	125.1	5.982	2.531	19.519	71.968	76
1253	125.2	5.354	2.556	19.338	72.752	76
1254	125.3	5.561	2.537	20.146	71.756	76
1255	125.4	5.373	2.493	19.53	72.604	76
1256	125.5	6.001	2.564	19.305	72.13	76
1257	125.6	5.774	2.699	19.787	71.74	76
1258	125.7	5.854	2.574	19.202	72.37	76
1259	125.8	6.051	2.755	19.499	71.695	76
1260	125.9	5.962	2.588	18.791	72.658	76
1261	126	5.606	2.495	19.686	72.213	76
1262	126.1	5.754	2.479	19.046	72.722	76
1263	126.2	5.433	2.687	19.538	72.342	76
1264	126.3	5.47	2.51	19.01	73.01	76
1265	126.4	5.719	2.614	19.587	72.081	76
1266	126.5	5.733	2.623	18.38	73.263	76
1267	126.6	5.953	2.74	19.142	72.165	76
1268	126.7	5.774	2.492	19.416	72.318	76
1269	126.8	5.573	2.602	19.298	72.527	76
1270	126.9	5.645	2.459	18.927	72.969	76
1271	127	5.619	2.647	19.103	72.631	76
1272	127.1	5.703	2.297	18.127	73.872	76
1273	127.2	5.568	2.666	19.525	72.241	76
1274	127.3	5.864	2.514	18.175	73.447	76
1275	127.4	5.535	2.619	19.781	72.064	76
1276	127.5	5.938	2.378	18.662	73.023	76
1277	127.6	5.882	2.548	19.396	72.174	76
1278	127.7	5.683	2.38	19.219	72.717	76
1279	127.8	5.825	2.607	19.732	71.836	76
1280	127.9	5.819	2.432	19.259	72.49	76
1281	128	5.881	2.357	18.752	73.009	76
1282	128.1	6.094	2.392	19.564	71.95	76
1283	128.2	6.009	2.664	19.358	71.969	76
1284	128.3	6.262	2.467	19.276	71.996	76
1285	128.4	6.128	2.579	19.251	72.042	76
1286	128.5	5.922	2.159	18.201	73.719	76
1287	128.6	6.312	2.432	18.822	72.434	76
1288	128.7	5.674	2.618	19.004	72.703	76
1289	128.8	5.98	2.565	19.614	71.84	76
1290	128.9	6.022	2.826	19.47	71.683	76
1291	129	5.479	2.591	19.193	72.737	76
1292	129.1	6.202	2.568	18.918	72.313	76
1293	129.2	5.987	2.665	19.629	71.718	76
1294	129.3	6.024	2.479	19.342	72.155	76
1295	129.4	5.617	2.563	19.634	72.187	76
1296	129.5	5.585	2.673	19.148	72.594	76
1297	129.6	5.291	2.613	19.178	72.918	76
1298	129.7	5.703	2.633	19.067	72.597	76
1299	129.8	5.648	2.579	19.593	72.181	76
1300	129.9	5.977	2.514	19.283	72.225	76
1301	130	5.533	2.721	19.777	71.969	76
1302	130.1	6.04	2.594	19.269	72.096	76
1303	130.2	6.179	2.332	18.049	73.439	76
1304	130.3	5.84	2.606	18.479	73.076	76
1305	130.4	6.003	2.66	19.133	72.204	76
1306	130.5	5.599	2.499	19.054	72.847	76
1307	130.6	6.371	2.581	19.132	71.915	76
1308	130.7	6.129	2.544	19.294	72.032	76
1309	130.8	5.902	2.661	19.357	72.08	76
1310	130.9	6.17	2.632	19.057	72.141	76
1311	131	5.843	2.585	19.365	72.208	76
1312	131.1	6.101	2.405	18.734	72.76	76
1313	131.2	5.855	2.833	19.592	71.72	76
1314	131.3	6.065	2.769	19.108	72.057	76
1315	131.4	5.914	2.534	18.857	72.696	76
1316	131.5	5.903	2.495	19.193	72.409	76
1317	131.6	6.048	2.607	20.012	71.333	76
1318	131.7	5.605	2.566	18.622	73.207	76
1319	131.8	5.951	2.548	19.786	71.715	76
1320	131.9	5.886	2.695	18.776	72.643	76
1321	132	5.919	2.7	19.916	71.466	76
1322	132.1	5.854	2.671	18.386	73.089	76
1323	132.2	5.38	2.68	19.194	72.746	76
1324	132.3	5.901	2.632	18.758	72.709	76
1325	132.4	6.257	2.525	19.68	71.539	76
1326	132.5	6.265	2.652	19.585	71.498	76
1327	132.6	5.817	2.889	19.28	72.014	76
1328	132.7	6.332	2.733	18.999	71.935	76
1329	132.8	6.521	2.659	19.366	71.454	76
1330	132.9	5.925	2.663	19.896	71.516	76
1331	133	5.872	2.624	19.594	71.909	76
1332	133.1	5.982	2.595	18.647	72.776	76
1333	133.2	6.138	2.454	18.592	72.816	76
1334	133.3	6.135	2.566	19.396	71.903	76
1335	133.4	5.851	2.71	19.671	71.768	76
1336	133.5	5.832	2.688	19.177	72.303	76
1337	133.6	6.199	2.623	18.8	72.378	76
1338	133.7	6.201	2.661	18.585	72.553	76
1339	133.8	6.199	2.583	18.487	72.731	76
1340	133.9	6.243	2.606	19.294	71.857	76
1341	134	6.172	2.681	18.654	72.493	76
1342	134.1	6.401	2.625	19.195	71.779	76
1343	134.2	6.145	2.911	19.296	71.648	76
1344	134.3	6.456	2.651	18.699	72.194	76
1345	134.4	5.831	2.636	19.019	72.514	76
1346	134.5	6.121	2.78	19.046	72.052	76
1347	134.6	6.558	2.697	18.346	72.4	76
1348	134.7	5.956	2.889	19.402	71.753	76
1349	134.8	6.128	2.608	18.894	72.371	76
1350	134.9	6.309	2.785	18.962	71.944	76
1351	135	6.5	2.695	19.233	71.571	76
1352	135.1	5.949	2.726	19.467	71.858	76
1353	135.2	6.435	2.694	18.733	72.139	76
1354	135.3	6.261	2.739	19.426	71.574	76
1355	135.4	6.521	2.664	19.476	71.339	76
1356	135.5	6.363	2.716	18.744	72.177	76
1357	135.6	6.405	2.527	18.583	72.485	76
1358	135.7	6.304	2.744	18.794	72.157	76
1359	135.8	6.378	2.776	19.142	71.704	76
1360	135.9	5.979	2.724	19.01	72.286	76
1361	136	6.546	3.15	18.583	71.72	76
1362	136.1	6.905	2.827	18.283	71.985	76
1363	136.2	6.527	2.778	18.397	72.298	76
1364	136.3	6.608	2.692	19.025	71.675	76
1365	136.4	6.407	2.774	18.295	72.523	76
1366	136.5	6.578	2.898	19.013	71.511	76
1367	136.6	6.502	2.736	18.652	72.11	76
1368	136.7	6.591	2.961	18.724	71.724	76
1369	136.8	6.708	2.794	18.732	71.766	76
1370	136.9	6.659	3.068	18.182	72.091	76
1371	137	6.873	2.901	17.542	72.683	76
1372	137.1	7.135	2.76	18.294	71.811	76
1373	137.2	6.364	2.644	17.56	73.432	76
1374	137.3	6.625	2.856	18.281	72.238	76
1375	137.4	6.547	2.896	18.519	72.039	76
1376	137.5	6.888	2.994	17.842	72.276	76
1377	137.6	6.942	2.864	18.483	71.712	76
1378	137.7	6.716	3.082	18.469	71.734	76
1379	137.8	6.763	2.805	18.517	71.915	76
1380	137.9	6.725	2.783	18.574	71.918	76
1381	138	6.808	2.779	18.188	72.224	76
1382	138.1	6.903	2.899	18.429	71.769	76
1383	138.2	6.755	2.808	18.3	72.138	76
1384	138.3	6.69	2.902	18.996	71.413	76
1385	138.4	6.422	2.783	17.595	73.201	76
1386	138.5	6.609	2.694	17.852	72.846	76
1387	138.6	6.872	2.815	18.049	72.264	76
1388	138.7	6.572	2.518	18.454	72.456	76
1389	138.8	6.503	3.045	18.161	72.291	76
1390	138.9	6.21	2.883	18.236	72.671	76
1391	139	6.712	2.936	17.836	72.517	76
1392	139.1	6.519	2.806	18.243	72.432	76
1393	139.2	6.402	2.954	18.337	72.307	76
1394	139.3	6.493	2.834	18.448	72.225	76
1395	139.4	6.679	2.875	18.793	71.652	76
1396	139.5	6.568	2.692	18.165	72.575	76
1397	139.6	6.476	2.976	18.908	71.64	76
1398	139.7	6.501	2.498	17.644	73.357	76
1399	139.8	6.054	2.684	17.668	73.594	76
1400	139.9	6.399	2.633	18.565	72.404	76
1401	140	6.292	2.689	18.189	72.83	76
1402	140.1	6.009	2.807	18.838	72.346	76
1403	140.2	6.337	2.832	18.505	72.326	76
1404	140.3	6.211	2.706	17.847	73.236	76
1405	140.4	5.992	2.688	19.119	72.201	76
1406	140.5	6.459	2.46	18.386	72.695	76
1407	140.6	6.287	2.725	18.702	72.286	76
1408	140.7	5.912	2.525	18.319	73.243	76
1409	140.8	6.151	2.829	18.799	72.22	76
1410	140.9	5.981	2.796	19.125	72.097	76
1411	141	6.376	2.988	18.859	71.777	76
1412	141.1	6.071	2.904	19.157	71.869	76
1413	141.2	6.044	2.781	19.616	71.56	76
1414	141.3	6.13	2.747	18.788	72.336	76
1415	141.4	6.197	2.586	19.314	71.903	76
1416	141.5	5.995	2.633	19.42	71.952	76
1417	141.6	6.357	2.679	19.029	71.935	76
1418	141.7	5.993	2.634	18.576	72.797	76
1419	141.8	6.178	2.755	18.557	72.51	76
1420	141.9	5.773	2.784	19.162	72.282	76
1421	142	6.179	2.365	17.963	73.492	76
1422	142.1	6.152	2.537	18.613	72.698	76
1423	142.2	5.751	2.551	19.423	72.276	76
1424	142.3	5.977	2.669	18.612	72.742	76
1425	142.4	5.759	2.754	18.784	72.704	76
1426	142.5	6.011	2.455	18.917	72.617	76
1427	142.6	5.674	2.413	18.527	73.385	76
1428	142.7	5.792	2.656	18.753	72.799	76
1429	142.8	6.019	2.605	19.606	71.769	76
1430	142.9	5.814	2.837	19.614	71.734	76
1431	143	5.635	2.683	19.835	71.847	76
1432	143.1	5.817	2.741	19.205	72.237	76
1433	143.2	5.743	2.546	19.476	72.235	76
1434	143.3	5.901	2.6	19.659	71.84	76
1435	143.4	5.773	2.794	19.376	72.056	76
1436	143.5	5.991	2.444	18.666	72.9	76
1437	143.6	6.123	2.714	19.54	71.622	76
1438	143.7	5.454	2.434	18.897	73.215	76
1439	143.8	5.662	2.703	19.963	71.672	76
1440	143.9	5.734	2.436	18.988	72.842	76
1441	144	5.871	2.547	19.121	72.461	76
1442	144.1	5.566	2.715	20.264	71.454	76
1443	144.2	5.544	2.15	18.002	74.305	76
1444	144.3	5.625	2.602	20.262	71.512	76
1445	144.4	5.735	2.7	19.599	71.966	76
1446	144.5	5.79	2.601	19.388	72.221	76
1447	144.6	6.073	2.282	18.973	72.672	76
1448	144.7	5.28	2.775	19.824	72.121	76
1449	144.8	6.011	2.547	20.085	71.357	76
1450	144.9	4.973	2.443	19.556	73.028	76
1451	145	5.863	2.688	19.691	71.757	76
1452	145.1	5.997	2.55	20.163	71.29	76
1453	145.2	5.799	2.395	19.21	72.596	76
1454	145.3	5.747	2.468	18.715	73.07	76
1455	145.4	5.622	2.51	19.535	72.334	76
1456	145.5	6.022	2.492	19.586	71.9	76
1457	145.6	5.125	2.62	19.646	72.609	76
1458	145.7	6.143	2.677	19.439	71.741	76
1459	145.8	5.683	2.452	20.152	71.714	76
1460	145.9	5.477	2.4	19.749	72.374	76
1461	146	5.573	2.6	19.609	72.217	76
1462	146.1	5.845	2.526	19.179	72.45	76
1463	146.2	5.748	2.596	19.47	72.186	76
1464	146.3	5.786	2.507	18.922	72.786	76
1465	146.4	5.588	2.553	19.805	72.054	76
1466	146.5	6.039	2.632	19.734	71.595	76
1467	146.6	5.882	2.541	19.158	72.419	76
1468	146.7	5.99	2.458	19.886	71.666	76
1469	146.8	5.972	2.477	19.365	72.187	76
1470	146.9	5.484	2.453	19.219	72.844	76
1471	147	5.729	2.539	19.389	72.343	76
1472	147.1	5.583	2.541	19.447	72.428	76
1473	147.2	5.967	2.456	18.509	73.068	76
1474	147.3	5.698	2.59	20.075	71.637	76
1475	147.4	5.968	2.532	19.283	72.217	76
1476	147.5	6.03	2.547	19.049	72.374	76
1477	147.6	5.732	2.376	19.326	72.567	76
1478	147.7	5.902	2.421	19.468	72.209	76
1479	147.8	5.787	2.465	20.216	71.531	76
1480	147.9	5.926	2.771	19.423	71.88	76
1481	148	5.641	2.603	19.091	72.666	76
1482	148.1	5.883	2.658	19.891	71.568	76
1483	148.2	5.821	2.573	19.425	72.181	76
1484	148.3	6.125	2.607	19.372	71.895	76
1485	148.4	5.603	2.789	19.197	72.411	76
1486	148.5	5.79	2.307	19.543	72.36	76
1487	148.6	5.556	2.479	19.011	72.954	76
1488	148.7	5.598	2.531	19.348	72.523	76
1489	148.8	5.772	2.396	19.595	72.237	76
1490	148.9	5.688	2.313	18.092	73.907	76
1491	149	5.908	2.217	18.725	73.15	76
1492	149.1	5.536	2.547	19.856	72.062	76
1493	149.2	5.413	2.496	19.77	72.321	76
1494	149.3	5.914	2.608	19.006	72.472	76
1495	149.4	6.086	2.615	19.904	71.394	76
1496	149.5	5.634	2.484	19.576	72.306	76
1497	149.6	5.899	2.612	19.548	71.941	76
1498	149.7	6.258	2.661	19.981	71.1	76
1499	149.8	5.483	2.465	19.545	72.507	76
1500	149.9	5.956	2.605	19.595	71.844	76
1501	150	5.817	2.569	20.039	71.575	76
1502	150.1	5.622	2.379	19.242	72.757	76
1503	150.2	4.974	2.579	19.686	72.76	76
1504	150.3	5.711	2.346	18.38	73.563	76
1505	150.4	6.112	2.52	19.749	71.619	76
1506	150.5	5.7	2.656	19.622	72.023	76
1507	150.6	5.517	2.405	19.899	72.18	76
1508	150.7	5.93	2.64	19.319	72.111	76
1509	150.8	5.577	2.371	18.438	73.614	76
1510	150.9	5.728	2.569	19.515	72.187	76
1511	151	5.459	2.541	18.969	73.031	76
1512	151.1	6.029	2.394	19.338	72.239	76
1513	151.2	5.746	2.429	19.239	72.586	76
1514	151.3	5.847	2.492	19.538	72.122	76
1515	151.4	5.586	2.459	19.093	72.863	76
1516	151.5	5.527	2.376	18.79	73.307	76
1517	151.6	5.791	2.416	19.044	72.748	76
1518	151.7	5.771	2.556	19.005	72.668	76
1519	151.8	6.053	2.498	19.31	72.139	76
1520	151.9	5.364	2.454	19.156	73.025	76
1521	152	5.549	2.527	19.806	72.118	76
1522	152.1	5.682	2.225	18.252	73.841	76
1523	152.2	5.458	2.59	19.714	72.238	76
1524	152.3	6.054	2.591	19.155	72.2	76
1525	152.4	5.923	2.502	19.163	72.412	76
1526	152.5	6.067	2.574	18.895	72.463	76
1527	152.6	5.707	2.479	19.653	72.162	76
1528	152.7	5.913	2.585	19.814	71.688	76
1529	152.8	5.563	2.531	19.647	72.26	76
1530	152.9	5.572	2.482	19.299	72.648	76
1531	153	5.828	2.403	19.051	72.717	76
1532	153.1	6.209	2.497	19.368	71.925	76
1533	153.2	5.741	2.647	19.478	72.134	76
1534	153.3	5.907	2.512	19.659	71.922	76
1535	153.4	5.797	2.64	19.052	72.511	76
1536	153.5	5.502	2.545	19.673	72.279	76
1537	153.6	5.512	2.637	19.645	72.207	76
1538	153.7	5.698	2.688	19.454	72.159	76
1539	153.8	5.658	2.439	19.323	72.58	76
1540	153.9	5.563	2.49	19.525	72.421	76
1541	154	5.526	2.661	19.494	72.319	76
1542	154.1	5.866	2.223	18.372	73.539	76
1543	154.2	5.86	2.516	19.375	72.249	76
1544	154.3	5.619	2.49	18.976	72.915	76
1545	154.4	5.455	2.5	19.788	72.257	76
1546	154.5	5.637	2.567	19.144	72.652	76
1547	154.6	5.56	2.562	19.864	72.015	76
1548	154.7	5.806	2.585	20.4	71.209	76
1549	154.8	5.745	2.537	19.926	71.792	76
1550	154.9	5.911	2.594	19.729	71.766	76
1551	155	5.584	2.474	19.558	72.384	76
1552	155.1	5.789	2.617	19.01	72.584	76
1553	155.2	5.479	2.724	19.926	71.872	76
1554	155.3	5.688	2.576	19.546	72.19	76
1555	155.4	5.88	2.571	19.531	72.018	76
1556	155.5	5.557	2.506	19.511	72.426	76
1557	155.6	5.954	2.677	19.159	72.21	76
1558	155.7	5.957	2.422	19.546	72.075	76
1559	155.8	5.766	2.603	19.746	71.885	76
1560	155.9	5.089	2.668	19.673	72.57	76
1561	156	5.718	2.546	19.152	72.584	76
1562	156.1	5.892	2.55	19.789	71.769	76
1563	156.2	5.848	2.543	19.335	72.274	76
1564	156.3	4.992	2.487	19.27	73.25	76
1565	156.4	5.865	2.61	19.36	72.166	76
1566	156.5	5.658	2.417	19.351	72.574	76
1567	156.6	5.424	2.462	19.262	72.851	76
1568	156.7	5.735	2.668	20.228	71.368	76
1569	156.8	5.667	2.563	19.468	72.302	76
1570	156.9	5.798	2.452	19.436	72.314	76
1571	157	5.813	2.477	19.106	72.603	76
1572	157.1	5.959	2.737	19.066	72.238	76
1573	157.2	5.789	2.635	18.748	72.828	76
1574	157.3	5.645	2.483	19.433	72.439	76
1575	157.4	5.874	2.651	18.947	72.529	76
1576	157.5	5.284	2.581	20.066	72.069	76
1577	157.6	5.68	2.658	19.784	71.878	76
1578	157.7	5.508	2.326	19.286	72.88	76
1579	157.8	5.72	2.597	19.921	71.763	76
1580	157.9	5.767	2.451	19.674	72.108	76
1581	158	5.68	2.658	19.642	72.02	76
1582	158.1	5.632	2.601	19.779	71.988	76
1583	158.2	5.375	2.512	19.612	72.501	76
1584	158.3	5.43	2.366	19.892	72.312	76
1585	158.4	5.917	2.453	19.793	71.838	76
1586	158.5	5.58	2.532	19.428	72.46	76
1587	158.6	5.732	2.686	19.912	71.67	76
1588	158.7	5.41	2.707	19.327	72.556	76
1589	158.8	6.112	2.578	19.536	71.774	76
1590	158.9	5.016	2.773	19.334	72.877	76
1591	159	5.798	2.705	19.76	71.737	76
1592	159.1	5.396	2.356	19.055	73.193	76
1593	159.2	5.747	2.61	19.523	72.121	76
1594	159.3	5.562	2.688	19.728	72.022	76
1595	159.4	5.829	2.549	19.346	72.276	76
1596	159.5	5.463	2.529	19.873	72.135	76
1597	159.6	5.946	2.536	19.33	72.188	76
1598	159.7	5.633	2.593	19.091	72.684	76
1599	159.8	5.159	2.639	19.539	72.663	76
1600	159.9	6.011	2.461	19.555	71.973	76
1601	160	5.911	2.711	19.617	71.762	76
1602	160.1	5.537	2.63	19.014	72.82	76
1603	160.2	5.816	2.789	19.248	72.147	76
1604	160.3	6.226	2.456	19.636	71.683	76
1605	160.4	5.754	2.519	19.997	71.73	76
1606	160.5	5.944	2.416	19.213	72.428	76
1607	160.6	5.627	2.539	19.299	72.536	76
1608	160.7	5.521	2.468	19.863	72.148	76
1609	160.8	6.032	2.423	19.148	72.396	76
1610	160.9	6.139	2.441	19.493	71.926	76
1611	161	6.468	2.077	18.391	73.064	76
1612	161.1	5.732	2.428	19.65	72.19	76
1613	161.2	5.906	2.616	18.927	72.551	76
1614	161.3	5.506	2.634	18.831	73.029	76
1615	161.4	5.29	2.673	20.073	71.964	76
1616	161.5	5.836	2.57	19.598	71.995	76
1617	161.6	5.998	2.392	18.945	72.665	76
1618	161.7	5.777	2.54	19.018	72.666	76
1619	161.8	5.487	2.436	19.268	72.808	76
1620	161.9	5.904	2.305	18.831	72.96	76
1621	162	5.569	2.674	19.191	72.566	76
1622	162.1	5.477	2.52	19.738	72.265	76
1623	162.2	5.525	2.635	19.572	72.268	76
1624	162.3	5.605	2.448	19.033	72.914	76
1625	162.4	5.269	2.571	19.602	72.559	76
1626	162.5	5.416	2.509	19.853	72.223	76
1627	162.6	5.879	2.456	18.855	72.811	76
1628	162.7	5.556	2.572	19.695	72.177	76
1629	162.8	5.735	2.541	19.832	71.892	76
1630	162.9	5.645	2.506	19.33	72.519	76
1631	163	5.594	2.456	19.635	72.315	76
1632	163.1	6.042	2.423	19.31	72.225	76
1633	163.2	6.049	2.383	19.094	72.474	76
1634	163.3	5.281	2.443	19.022	73.254	76
1635	163.4	5.735	2.532	19.564	72.169	76
1636	163.5	6.054	2.219	19.051	72.677	76
1637	163.6	5.866	2.415	19.216	72.503	76
1638	163.7	5.823	2.459	19.031	72.687	76
1639	163.8	5.839	2.579	19.118	72.464	76
1640	163.9	5.976	2.459	19.533	72.031	76
1641	164	5.393	2.68	19.159	72.768	76
1642	164.1	5.842	2.594	19.669	71.894	76
1643	164.2	5.666	2.378	19.374	72.582	76
1644	164.3	5.772	2.255	18.701	73.272	76
1645	164.4	5.803	2.385	18.804	73.007	76
1646	164.5	5.63	2.482	19.414	72.475	76
1647	164.6	5.68	2.558	19.743	72.019	76
1648	164.7	5.327	2.34	19.715	72.618	76
1649	164.8	5.859	2.569	19.029	72.544	76
1650	164.9	6.043	2.47	19.376	72.111	76
