# Supplementary material for: Influence of Melt-Pool Stability in 3D Printing of NdFeB Magnets on Density and Magnetic Properties
Source: Materials (Basel). 2019 Dec 29;13(1):139. doi: 10.3390/ma13010139 (PMC6981518; doi:10.3390/ma13010139)
Supplement: Supplementary file 1 [file materials-13-00139-s001.zip › supplementary data/EDAX linescans/B80/sample B80_linescans.xlsx]

## Sheet: without prev etching
Point	Distance_microns	ZrL_weightpercent	TiK_weightpercent	NdL_weightpercent	FeK_weightpercent	Frame
1	0	5.682	2.586	19.455	72.276	64			Zr L	Ti K	Nd L	Fe K
2	0.1	5.552	2.453	19.83	72.166	64
3	0.2	5.156	2.177	19.391	73.276	64
4	0.3	5.611	2.51	20.352	71.527	64
5	0.4	5.457	2.593	19.726	72.224	64
6	0.5	5.626	2.45	19.93	71.994	64
7	0.6	5.558	2.467	19.23	72.744	64
8	0.7	5.112	2.505	19.547	72.836	64
9	0.8	5.192	2.307	19.486	73.015	64
10	0.9	5.349	2.405	18.954	73.292	64
11	1	5.562	2.545	19.807	72.085	64
12	1.1	5.754	2.434	19.071	72.741	64
13	1.2	5.586	2.494	19.383	72.537	64
14	1.3	5.543	2.195	19.913	72.35	64
15	1.4	5.199	2.472	19.77	72.559	64
16	1.5	5.503	2.501	20.329	71.667	64
17	1.6	4.58	2.663	19.407	73.35	64
18	1.7	4.66	2.775	20.617	71.949	64
19	1.8	5.26	2.336	19.561	72.843	64
20	1.9	5.672	2.33	19.214	72.784	64
21	2	5.552	2.371	20.124	71.953	64
22	2.1	5.352	2.504	20.105	72.039	64
23	2.2	5.641	2.394	18.834	73.131	64
24	2.3	6.135	2.381	19.399	72.085	64
25	2.4	5.367	2.677	20.012	71.943	64
26	2.5	5.468	2.553	19.715	72.264	64
27	2.6	4.791	2.438	19.989	72.782	64
28	2.7	4.977	2.439	20.297	72.287	64
29	2.8	5.287	2.49	19.59	72.633	64
30	2.9	5.43	2.71	19.682	72.178	64
31	3	5.337	2.509	19.691	72.463	64
32	3.1	5.328	2.51	19.23	72.931	64
33	3.2	5.532	2.462	19.908	72.097	64
34	3.3	5.431	2.702	19.69	72.177	64
35	3.4	5.428	2.62	19.376	72.576	64
36	3.5	5.308	2.451	19.405	72.836	64
37	3.6	5.258	2.453	20.099	72.19	64
38	3.7	5.802	2.373	19.109	72.716	64
39	3.8	5.621	2.443	19.565	72.37	64
40	3.9	5.612	2.527	19.304	72.556	64
41	4	5.26	2.301	18.735	73.704	64
42	4.1	5.437	2.372	19.27	72.921	64
43	4.2	5.574	2.562	20.191	71.673	64
44	4.3	5.521	2.206	18.936	73.337	64
45	4.4	5.856	2.352	19.144	72.648	64
46	4.5	5.447	2.638	19.549	72.366	64
47	4.6	5.62	2.477	19.483	72.42	64
48	4.7	5.527	2.609	20.141	71.723	64
49	4.8	5.675	2.35	18.924	73.051	64
50	4.9	5.395	2.51	20.1	71.996	64
51	5	5.668	2.527	19.316	72.488	64
52	5.1	5.689	2.424	19.133	72.754	64
53	5.2	5.727	2.279	19.339	72.655	64
54	5.3	5.451	2.276	19.797	72.476	64
55	5.4	5.628	2.46	18.714	73.198	64
56	5.5	5.583	2.416	19.478	72.523	64
57	5.6	5.661	2.433	19.838	72.068	64
58	5.7	5.973	2.525	20.056	71.445	64
59	5.8	5.078	2.411	20.124	72.387	64
60	5.9	5.842	2.346	20.229	71.584	64
61	6	5.499	2.277	20.056	72.168	64
62	6.1	5.435	2.325	20.088	72.152	64
63	6.2	5.3	2.394	19.782	72.525	64
64	6.3	5.433	2.373	19.981	72.212	64
65	6.4	5.533	2.42	18.952	73.095	64
66	6.5	5.738	2.375	19.197	72.69	64
67	6.6	5.516	2.44	19.3	72.744	64
68	6.7	5.612	2.435	19.308	72.645	64
69	6.8	4.962	2.524	19.758	72.756	64
70	6.9	5.722	2.368	19.244	72.667	64
71	7	5.363	2.524	19.651	72.461	64
72	7.1	5.729	2.51	19.49	72.271	64
73	7.2	5.026	2.536	20.115	72.323	64
74	7.3	6.147	2.501	19.989	71.364	64
75	7.4	5.659	2.113	18.712	73.517	64
76	7.5	6.004	2.192	19.019	72.784	64
77	7.6	5.009	2.426	19.886	72.679	64
78	7.7	5.173	2.426	20.094	72.307	64
79	7.8	5.262	2.513	19.381	72.845	64
80	7.9	5.882	2.639	19.48	72	64
81	8	5.722	2.533	19.366	72.38	64
82	8.1	5.704	2.43	18.917	72.949	64
83	8.2	5.602	2.499	20.035	71.864	64
84	8.3	5.539	2.47	19.544	72.447	64
85	8.4	5.422	2.566	19.224	72.789	64
86	8.5	5.674	2.513	19.365	72.448	64
87	8.6	6.004	2.125	18.083	73.789	64
88	8.7	5.476	2.452	19.392	72.679	64
89	8.8	5.539	2.593	19.386	72.482	64
90	8.9	5.704	2.39	19.198	72.708	64
91	9	5.245	2.631	19.634	72.49	64
92	9.1	5.711	2.548	19.622	72.119	64
93	9.2	4.709	2.229	19.211	73.851	64
94	9.3	5.568	2.535	20.061	71.835	64
95	9.4	5.605	2.403	18.868	73.125	64
96	9.5	5.986	2.361	19.4	72.252	64
97	9.6	5.54	2.282	18.906	73.272	64
98	9.7	5.797	2.552	19.574	72.077	64
99	9.8	5.758	2.472	19.786	71.985	64
100	9.9	5.733	2.475	19.287	72.505	64
101	10	5.86	2.076	18.775	73.289	64
102	10.1	5.204	2.655	19.768	72.372	64
103	10.2	4.939	2.592	20.27	72.198	64
104	10.3	5.367	2.627	19.337	72.668	64
105	10.4	6.026	2.541	18.742	72.69	64
106	10.5	5.062	2.548	19.803	72.586	64
107	10.6	5.685	2.576	19.496	72.243	64
108	10.7	6.325	2.519	19.423	71.733	64
109	10.8	5.365	2.586	19.952	72.096	64
110	10.9	5.29	2.467	19.149	73.093	64
111	11	5.89	2.471	18.707	72.932	64
112	11.1	5.671	2.76	19.23	72.339	64
113	11.2	5.725	2.484	19.983	71.809	64
114	11.3	5.889	2.595	19.288	72.227	64
115	11.4	5.944	2.347	19.244	72.465	64
116	11.5	5.682	2.619	19.186	72.514	64
117	11.6	5.489	2.147	19.001	73.363	64
118	11.7	5.588	2.498	19.757	72.157	64
119	11.8	5.413	2.475	19.77	72.342	64
120	11.9	5.597	2.596	20.071	71.736	64
121	12	5.509	2.533	20.055	71.903	64
122	12.1	6.211	2.467	18.986	72.335	64
123	12.2	5.11	2.509	19.203	73.178	64
124	12.3	5.402	2.509	19.58	72.51	64
125	12.4	4.996	2.519	20.085	72.399	64
126	12.5	5.662	2.352	19.77	72.217	64
127	12.6	5.284	2.385	18.88	73.45	64
128	12.7	5.643	2.502	20.023	71.832	64
129	12.8	5.386	2.466	19.831	72.318	64
130	12.9	5.239	2.379	20.2	72.182	64
131	13	5.552	2.284	20.139	72.025	64
132	13.1	5.289	2.428	20.175	72.109	64
133	13.2	5.732	2.45	19.708	72.111	64
134	13.3	5.027	2.351	19.092	73.53	64
135	13.4	5.177	2.042	18.943	73.838	64
136	13.5	5.39	2.14	20.1	72.37	64
137	13.6	5.554	2.258	19.36	72.828	64
138	13.7	5.728	2.162	18.34	73.77	64
139	13.8	5.363	2.381	20.08	72.176	64
140	13.9	5.233	2.368	20.359	72.04	64
141	14	5.757	2.251	20.452	71.54	64
142	14.1	5.526	2.28	19.422	72.772	64
143	14.2	5.517	2.198	19.832	72.453	64
144	14.3	5.604	2.322	19.646	72.428	64
145	14.4	5.679	2.379	19.228	72.714	64
146	14.5	5.991	2.355	19.423	72.23	64
147	14.6	5.742	2.64	19.798	71.82	64
148	14.7	6.338	2.525	19.942	71.196	64
149	14.8	5.818	2.472	19.528	72.182	64
150	14.9	5.987	2.367	19.401	72.246	64
151	15	5.316	2.689	20.015	71.98	64
152	15.1	5.978	2.555	20.461	71.006	64
153	15.2	6.185	2.408	19.074	72.332	64
154	15.3	5.895	2.708	19.549	71.849	64
155	15.4	6.064	2.396	19.462	72.078	64
156	15.5	5.475	2.664	19.078	72.783	64
157	15.6	5.825	2.506	18.878	72.791	64
158	15.7	6.402	2.624	18.62	72.354	64
159	15.8	5.793	2.594	19.574	72.039	64
160	15.9	5.782	2.76	19.197	72.261	64
161	16	5.552	2.348	18.94	73.16	64
162	16.1	6.121	2.623	19.161	72.095	64
163	16.2	6.084	2.55	19.559	71.808	64
164	16.3	5.761	2.737	19.83	71.672	64
165	16.4	5.951	2.849	19.583	71.617	64
166	16.5	5.83	2.714	19.207	72.249	64
167	16.6	5.771	2.742	20.139	71.348	64
168	16.7	5.521	2.595	19.026	72.857	64
169	16.8	6.161	2.298	18.864	72.677	64
170	16.9	5.913	2.536	18.896	72.655	64
171	17	5.505	2.666	18.963	72.866	64
172	17.1	5.697	2.372	18.987	72.944	64
173	17.2	5.603	2.686	19.217	72.495	64
174	17.3	5.754	2.528	19.55	72.167	64
175	17.4	5.07	2.547	20.145	72.238	64
176	17.5	5.519	2.372	19.393	72.716	64
177	17.6	5.709	2.383	19.22	72.689	64
178	17.7	5.326	2.402	19.562	72.71	64
179	17.8	5.774	2.411	19.336	72.479	64
180	17.9	5.331	2.541	19.898	72.23	64
181	18	5.364	2.515	20.182	71.938	64
182	18.1	5.55	2.378	19.821	72.251	64
183	18.2	4.979	2.665	19.94	72.415	64
184	18.3	5.483	2.41	19.236	72.872	64
185	18.4	5.283	2.374	19.566	72.777	64
186	18.5	5.435	2.394	19.331	72.84	64
187	18.6	5.469	2.475	19.299	72.756	64
188	18.7	5.664	2.499	19.137	72.699	64
189	18.8	5.705	2.461	19.85	71.984	64
190	18.9	5.404	2.527	19.986	72.084	64
191	19	5.647	2.378	18.954	73.021	64
192	19.1	4.729	2.551	20.078	72.641	64
193	19.2	5.386	2.402	18.41	73.802	64
194	19.3	5.695	2.373	18.983	72.949	64
195	19.4	5.177	2.453	20.109	72.261	64
196	19.5	5.779	2.528	18.934	72.76	64
197	19.6	5.505	2.628	19.721	72.147	64
198	19.7	5.437	2.342	19.703	72.519	64
199	19.8	4.964	2.606	19.647	72.783	64
200	19.9	5.303	2.529	19.659	72.509	64
201	20	5.64	2.558	19.356	72.447	64
202	20.1	5.75	2.4	19.527	72.323	64
203	20.2	5.692	2.697	20.198	71.413	64
204	20.3	5.62	2.452	19.249	72.679	64
205	20.4	5.29	2.571	20.474	71.665	64
206	20.5	5.332	2.577	19.629	72.461	64
207	20.6	5.326	2.642	19.847	72.185	64
208	20.7	5.898	2.355	18.405	73.343	64
209	20.8	4.984	2.508	19.843	72.665	64
210	20.9	5.098	2.468	19.885	72.549	64
211	21	5.642	2.411	20.105	71.842	64
212	21.1	5.538	2.558	19.187	72.717	64
213	21.2	5.44	2.446	19.87	72.244	64
214	21.3	5.404	2.684	19.582	72.33	64
215	21.4	5.794	2.629	19.346	72.232	64
216	21.5	5.54	2.593	19.338	72.528	64
217	21.6	5.906	2.396	18.956	72.741	64
218	21.7	5.267	2.581	19.43	72.722	64
219	21.8	5.539	2.449	19.749	72.263	64
220	21.9	5.693	2.405	19.335	72.567	64
221	22	5.307	2.622	20.265	71.806	64
222	22.1	5.63	2.483	18.977	72.91	64
223	22.2	5.56	2.407	19.255	72.779	64
224	22.3	5.226	2.691	19.271	72.812	64
225	22.4	5.006	2.411	19.743	72.84	64
226	22.5	5.504	2.538	19.762	72.196	64
227	22.6	5.731	2.373	19.544	72.352	64
228	22.7	5.459	2.516	19.257	72.768	64
229	22.8	5.486	2.685	19.794	72.035	64
230	22.9	6.043	2.41	19.037	72.51	64
231	23	5.274	2.72	19.656	72.35	64
232	23.1	5.733	2.638	18.635	72.994	64
233	23.2	5.403	2.655	19.709	72.232	64
234	23.3	5.543	2.475	19.16	72.822	64
235	23.4	5.449	2.569	19.216	72.765	64
236	23.5	5.376	2.555	19.545	72.525	64
237	23.6	5.386	2.397	19.558	72.659	64
238	23.7	5.314	2.606	19.761	72.319	64
239	23.8	5.599	2.384	18.903	73.114	64
240	23.9	5.577	2.226	19.557	72.64	64
241	24	5.732	2.281	19.363	72.624	64
242	24.1	5.496	2.507	19.281	72.716	64
243	24.2	5.381	2.6	19.536	72.483	64
244	24.3	5.294	2.392	19.728	72.586	64
245	24.4	5.635	2.375	19.362	72.628	64
246	24.5	5.681	2.482	19.07	72.767	64
247	24.6	5.414	2.588	19.749	72.249	64
248	24.7	5.537	2.423	19.918	72.122	64
249	24.8	5.723	2.649	19.083	72.545	64
250	24.9	5.528	2.39	19.876	72.205	64
251	25	5.795	2.625	19.079	72.5	64
252	25.1	5.68	2.596	19.163	72.562	64
253	25.2	5.352	2.638	19.955	72.054	64
254	25.3	5.695	2.485	20.112	71.709	64
255	25.4	5.801	2.562	19.781	71.856	64
256	25.5	5.56	2.436	19.025	72.979	64
257	25.6	5.545	2.477	19.751	72.227	64
258	25.7	5.579	2.52	19.791	72.109	64
259	25.8	5.59	2.584	19.397	72.429	64
260	25.9	5.504	2.728	19.431	72.336	64
261	26	5.503	2.562	19.715	72.221	64
262	26.1	5.737	2.529	20.02	71.715	64
263	26.2	5.728	2.425	19.398	72.449	64
264	26.3	5.254	2.69	19.769	72.288	64
265	26.4	5.389	2.484	19.495	72.632	64
266	26.5	5.63	2.678	20.518	71.174	64
267	26.6	5.817	2.636	19.409	72.138	64
268	26.7	5.746	2.135	18.945	73.174	64
269	26.8	5.926	2.448	19.03	72.597	64
270	26.9	6.159	2.392	19.528	71.92	64
271	27	5.298	2.543	18.97	73.19	64
272	27.1	5.561	2.432	19.159	72.847	64
273	27.2	5.549	2.485	19.818	72.149	64
274	27.3	5.496	2.434	19.596	72.474	64
275	27.4	5.645	2.472	19.492	72.392	64
276	27.5	5.884	2.499	19.537	72.08	64
277	27.6	6.19	2.615	19.469	71.727	64
278	27.7	5.462	2.473	19.775	72.29	64
279	27.8	5.777	2.344	19.473	72.406	64
280	27.9	5.688	2.511	20.322	71.478	64
281	28	5.631	2.414	19.196	72.759	64
282	28.1	5.42	2.644	19.655	72.281	64
283	28.2	5.713	2.386	19.765	72.137	64
284	28.3	5.553	2.51	19.905	72.031	64
285	28.4	5.387	2.351	18.521	73.742	64
286	28.5	5.54	2.519	20.209	71.733	64
287	28.6	5.718	2.487	19.494	72.302	64
288	28.7	5.819	2.669	19.38	72.132	64
289	28.8	5.846	2.652	19.742	71.76	64
290	28.9	5.313	2.573	19.607	72.506	64
291	29	5.76	2.426	19.403	72.411	64
292	29.1	5.852	2.517	19.609	72.022	64
293	29.2	5.494	2.448	20.175	71.882	64
294	29.3	6.162	2.558	20.474	70.806	64
295	29.4	5.234	2.417	19.345	73.005	64
296	29.5	5.55	2.559	20.415	71.477	64
297	29.6	5.756	2.582	19.541	72.121	64
298	29.7	5.747	2.479	17.629	74.145	64
299	29.8	5.852	2.596	19.484	72.067	64
300	29.9	5.695	2.467	19.77	72.069	64
301	30	5.57	2.381	18.516	73.533	64
302	30.1	5.603	2.75	20.269	71.378	64
303	30.2	4.91	2.48	19.083	73.527	64
304	30.3	5.446	2.793	20.729	71.031	64
305	30.4	5.78	2.448	19.563	72.208	64
306	30.5	5.154	2.492	19.734	72.62	64
307	30.6	5.532	2.411	19.421	72.635	64
308	30.7	5.517	2.476	20.11	71.897	64
309	30.8	5.231	2.614	20.156	71.999	64
310	30.9	5.745	2.652	19.16	72.443	64
311	31	4.967	2.688	20.075	72.27	64
312	31.1	5.703	2.435	19.441	72.421	64
313	31.2	5.687	2.503	19.44	72.37	64
314	31.3	5.843	2.446	19.588	72.122	64
315	31.4	5.368	2.502	19.164	72.966	64
316	31.5	5.435	2.289	19.155	73.121	64
317	31.6	5.649	2.408	19.3	72.644	64
318	31.7	5.707	2.461	18.855	72.977	64
319	31.8	5.745	2.387	19.409	72.459	64
320	31.9	5.84	2.549	19.573	72.038	64
321	32	5.952	2.544	19.998	71.506	64
322	32.1	5.988	2.526	19.624	71.862	64
323	32.2	5.356	2.508	19.018	73.118	64
324	32.3	4.9	2.337	18.784	73.979	64
325	32.4	5.1	2.49	19.909	72.501	64
326	32.5	5.264	2.656	20.143	71.937	64
327	32.6	5.455	2.483	19.183	72.879	64
328	32.7	5.733	2.367	19.114	72.786	64
329	32.8	5.638	2.49	19.923	71.948	64
330	32.9	5.395	2.34	19.342	72.923	64
331	33	5.847	2.289	19.731	72.134	64
332	33.1	5.746	2.455	19.992	71.807	64
333	33.2	5.536	2.482	19.104	72.878	64
334	33.3	5.447	2.445	19.747	72.361	64
335	33.4	5.873	2.232	19.42	72.475	64
336	33.5	5.713	2.499	19.314	72.474	64
337	33.6	5.414	2.579	19.568	72.439	64
338	33.7	4.885	2.415	19.698	73.002	64
339	33.8	5.571	2.462	19.991	71.976	64
340	33.9	5.878	2.533	19.346	72.244	64
341	34	5.782	2.481	19.492	72.245	64
342	34.1	5.135	2.519	19.672	72.674	64
343	34.2	5.964	2.32	19.862	71.854	64
344	34.3	5.574	2.573	19.65	72.203	64
345	34.4	5.499	2.496	19.378	72.627	64
346	34.5	5.358	2.34	19.733	72.569	64
347	34.6	5.74	2.607	19.49	72.164	64
348	34.7	6.155	2.491	19.694	71.66	64
349	34.8	5.671	2.631	20.112	71.585	64
350	34.9	5.718	2.669	20.043	71.57	64
351	35	5.587	2.668	20.125	71.62	64
352	35.1	5.123	2.486	19.822	72.569	64
353	35.2	5.014	2.613	19.917	72.457	64
354	35.3	6.071	2.508	19.648	71.774	64
355	35.4	5.471	2.399	19.431	72.699	64
356	35.5	5.684	2.33	19.016	72.97	64
357	35.6	5.393	2.718	19.844	72.045	64
358	35.7	5.971	2.38	19.675	71.974	64
359	35.8	5.16	2.899	19.795	72.145	64
360	35.9	5.277	2.269	19.539	72.915	64
361	36	6.05	2.368	19.463	72.119	64
362	36.1	6.086	2.421	19.628	71.865	64
363	36.2	5.387	2.619	20.063	71.932	64
364	36.3	5.298	2.515	19.698	72.489	64
365	36.4	5.56	2.484	19.034	72.922	64
366	36.5	5.74	2.389	19.251	72.62	64
367	36.6	5.943	2.509	18.664	72.884	64
368	36.7	5.694	2.328	18.277	73.7	64
369	36.8	5.742	2.596	20.026	71.636	64
370	36.9	5.923	2.536	18.688	72.852	64
371	37	6.184	2.533	18.543	72.74	64
372	37.1	5.259	2.497	19.928	72.317	64
373	37.2	5.792	2.286	18.672	73.25	64
374	37.3	5.746	2.289	19.18	72.786	64
375	37.4	5.519	2.489	18.959	73.033	64
376	37.5	4.829	2.446	19.365	73.36	64
377	37.6	5.71	2.671	19.506	72.114	64
378	37.7	5.22	2.532	19.69	72.558	64
379	37.8	5.987	2.45	19.721	71.841	64
380	37.9	5.78	2.658	19.94	71.623	64
381	38	5.553	2.585	18.851	73.011	64
382	38.1	5.306	2.437	19.602	72.655	64
383	38.2	5.981	2.353	18.95	72.715	64
384	38.3	5.532	2.556	18.764	73.147	64
385	38.4	5.155	2.399	19.807	72.639	64
386	38.5	5.924	2.67	19.416	71.99	64
387	38.6	5.866	2.387	19.344	72.403	64
388	38.7	6.062	2.458	19.377	72.103	64
389	38.8	5.854	2.576	19.815	71.755	64
390	38.9	5.744	2.571	19.585	72.101	64
391	39	5.527	2.517	19.472	72.484	64
392	39.1	5.344	2.455	19.64	72.562	64
393	39.2	5.161	2.538	20.025	72.276	64
394	39.3	5.571	2.453	19.84	72.136	64
395	39.4	5.598	2.472	19.8	72.131	64
396	39.5	6.025	2.537	19.673	71.764	64
397	39.6	5.551	2.598	19.359	72.493	64
398	39.7	5.409	2.543	19.961	72.086	64
399	39.8	5.535	2.509	19.614	72.342	64
400	39.9	5.781	2.427	19.425	72.366	64
401	40	5.818	2.479	19.506	72.197	64
402	40.1	5.661	2.501	19.491	72.347	64
403	40.2	4.977	2.442	19.879	72.702	64
404	40.3	5.79	2.343	19.366	72.5	64
405	40.4	5.887	2.385	19.239	72.489	64
406	40.5	5.315	2.372	19.16	73.153	64
407	40.6	5.681	2.649	19.279	72.391	64
408	40.7	6.034	2.44	19.478	72.048	64
409	40.8	5.993	2.515	18.724	72.768	64
410	40.9	5.917	2.423	18.583	73.077	64
411	41	5.374	2.489	19.821	72.316	64
412	41.1	5.724	2.472	19.535	72.269	64
413	41.2	5.544	2.609	19.956	71.89	64
414	41.3	5.781	2.51	19.393	72.316	64
415	41.4	5.174	2.561	20.025	72.24	64
416	41.5	5.587	2.271	19.23	72.912	64
417	41.6	5.786	2.348	19.629	72.237	64
418	41.7	5.558	2.549	18.713	73.18	64
419	41.8	5.533	2.526	19.595	72.347	64
420	41.9	5.46	2.7	20.267	71.573	64
421	42	5.919	2.62	19.394	72.066	64
422	42.1	6.012	2.532	19.528	71.928	64
423	42.2	5.359	2.41	19.141	73.09	64
424	42.3	5.772	2.175	18.575	73.478	64
425	42.4	5.783	2.595	19.58	72.041	64
426	42.5	5.621	2.555	19.624	72.2	64
427	42.6	5.59	2.526	18.393	73.49	64
428	42.7	5.767	2.456	18.834	72.944	64
429	42.8	5.813	2.489	18.982	72.716	64
430	42.9	5.755	2.557	18.85	72.839	64
431	43	5.689	2.207	18.791	73.314	64
432	43.1	4.94	2.281	18.565	74.214	64
433	43.2	5.792	2.671	19.71	71.827	64
434	43.3	5.655	2.52	19.659	72.166	64
435	43.4	5.373	2.588	19.165	72.874	64
436	43.5	5.384	2.493	19.859	72.264	64
437	43.6	5.91	2.427	19.451	72.213	64
438	43.7	5.334	2.512	19.49	72.663	64
439	43.8	5.873	2.547	19.785	71.794	64
440	43.9	5.402	2.434	19.332	72.832	64
441	44	6.087	2.431	19.433	72.049	64
442	44.1	5.312	2.444	19.378	72.866	64
443	44.2	5.446	2.562	18.698	73.294	64
444	44.3	5.478	2.371	20.21	71.942	64
445	44.4	5.627	2.379	19.428	72.566	64
446	44.5	5.596	2.338	19.235	72.832	64
447	44.6	6.069	2.449	19.414	72.068	64
448	44.7	5.32	2.655	19.508	72.516	64
449	44.8	5.888	2.463	19.63	72.019	64
450	44.9	5.223	2.438	19.931	72.407	64
451	45	5.747	2.302	19.351	72.599	64
452	45.1	6.104	2.433	19.562	71.901	64
453	45.2	6.031	2.458	19.97	71.54	64
454	45.3	5.285	2.46	18.683	73.572	64
455	45.4	5.655	2.525	19.376	72.444	64
456	45.5	5.685	2.588	19.254	72.473	64
457	45.6	5.956	2.585	19.092	72.367	64
458	45.7	5.751	2.555	19.439	72.256	64
459	45.8	5.495	2.514	19.809	72.182	64
460	45.9	5.749	2.673	19.939	71.639	64
461	46	5.32	2.511	19.517	72.651	64
462	46.1	5.137	2.353	18.816	73.693	64
463	46.2	5.429	2.548	20.433	71.59	64
464	46.3	5.165	2.405	19.712	72.718	64
465	46.4	4.634	2.497	19.827	73.041	64
466	46.5	5.678	2.511	20.194	71.617	64
467	46.6	5.85	2.417	19.979	71.754	64
468	46.7	5.505	2.563	19.024	72.907	64
469	46.8	5.807	2.406	20.027	71.76	64
470	46.9	5.612	2.533	19.722	72.133	64
471	47	5.769	2.603	20.035	71.593	64
472	47.1	5.866	2.433	19.785	71.917	64
473	47.2	5.739	2.551	19.926	71.783	64
474	47.3	6.048	2.495	19.893	71.564	64
475	47.4	6.076	2.521	19.629	71.775	64
476	47.5	5.299	2.437	19.236	73.029	64
477	47.6	5.764	2.627	19.73	71.88	64
478	47.7	5.464	2.468	20.047	72.021	64
479	47.8	5.484	2.601	19.99	71.924	64
480	47.9	5.429	2.493	18.997	73.081	64
481	48	5.532	2.618	19.795	72.055	64
482	48.1	5.945	2.314	20.246	71.494	64
483	48.2	5.63	2.584	20.168	71.618	64
484	48.3	5.484	2.665	19.976	71.875	64
485	48.4	5.21	2.591	19.854	72.345	64
486	48.5	5.522	2.602	19.663	72.213	64
487	48.6	5.611	2.441	19.321	72.627	64
488	48.7	5.03	2.536	20.446	71.988	64
489	48.8	5.263	2.495	19.919	72.323	64
490	48.9	5.561	2.623	19.749	72.067	64
491	49	5.521	2.453	18.96	73.066	64
492	49.1	5.426	2.688	20.227	71.658	64
493	49.2	5.369	2.541	19.552	72.539	64
494	49.3	5.607	2.417	19.821	72.154	64
495	49.4	5.692	2.465	19.263	72.58	64
496	49.5	5.615	2.481	19.402	72.501	64
497	49.6	5.62	2.479	19.781	72.12	64
498	49.7	5.482	2.419	19.6	72.499	64
499	49.8	5.383	2.4	19.636	72.581	64
500	49.9	5.197	2.687	19.901	72.216	64
501	50	5.66	2.456	18.562	73.321	64
502	50.1	5.712	2.354	19.897	72.037	64
503	50.2	6.283	2.597	19.219	71.901	64
504	50.3	5.37	2.531	19.039	73.061	64
505	50.4	5.728	2.441	19.715	72.116	64
506	50.5	5.892	2.38	19.208	72.52	64
507	50.6	5.973	2.318	18.776	72.933	64
508	50.7	5.659	2.261	18.888	73.192	64
509	50.8	5.56	2.352	19.482	72.606	64
510	50.9	5.481	2.358	19.206	72.955	64
511	51	5.565	2.516	19.926	71.994	64
512	51.1	6.022	2.569	19.439	71.971	64
513	51.2	5.219	2.591	20.25	71.939	64
514	51.3	5.6	2.513	19.416	72.471	64
515	51.4	5.438	2.503	19.697	72.362	64
516	51.5	5.714	2.351	18.943	72.992	64
517	51.6	5.666	2.742	19.878	71.715	64
518	51.7	5.97	2.484	18.758	72.788	64
519	51.8	4.963	2.325	20.134	72.578	64
520	51.9	5.552	2.589	19.637	72.222	64
521	52	5.663	2.588	19.786	71.963	64
522	52.1	5.549	2.593	19.248	72.611	64
523	52.2	6.222	2.581	19.656	71.541	64
524	52.3	6.001	2.49	19.448	72.062	64
525	52.4	5.351	2.594	19.702	72.354	64
526	52.5	5.655	2.571	20.013	71.761	64
527	52.6	6.08	2.439	19.198	72.284	64
528	52.7	5.618	2.6	19.638	72.145	64
529	52.8	5.539	2.553	19.949	71.959	64
530	52.9	5.012	2.498	19.583	72.907	64
531	53	5.649	2.348	19.65	72.353	64
532	53.1	5.497	2.608	19.309	72.586	64
533	53.2	5.677	2.616	19.195	72.511	64
534	53.3	5.636	2.646	19.651	72.067	64
535	53.4	5.683	2.625	19.534	72.158	64
536	53.5	5.541	2.696	20.447	71.317	64
537	53.6	4.992	2.62	19.892	72.496	64
538	53.7	5.596	2.686	19.73	71.987	64
539	53.8	5.433	2.548	19.718	72.302	64
540	53.9	5.335	2.442	19.315	72.909	64
541	54	5.408	2.539	19.539	72.515	64
542	54.1	5.387	2.496	19.593	72.524	64
543	54.2	5.944	2.523	19.432	72.102	64
544	54.3	5.242	2.393	19.6	72.765	64
545	54.4	5.59	2.457	19.415	72.538	64
546	54.5	5.764	2.36	19.192	72.684	64
547	54.6	5.8	2.529	18.898	72.773	64
548	54.7	5.004	2.617	20.106	72.273	64
549	54.8	5.453	2.395	18.446	73.706	64
550	54.9	5.776	2.519	19.666	72.04	64
551	55	6.002	2.613	18.83	72.555	64
552	55.1	5.479	2.542	19.855	72.123	64
553	55.2	5.201	2.632	19.342	72.824	64
554	55.3	5.112	2.358	18.294	74.236	64
555	55.4	5.034	2.466	20.199	72.301	64
556	55.5	5.507	2.337	19.057	73.098	64
557	55.6	5.651	2.532	19.9	71.917	64
558	55.7	5.664	2.296	18.858	73.182	64
559	55.8	4.798	2.569	19.343	73.29	64
560	55.9	5.521	2.373	19.201	72.905	64
561	56	6.261	2.613	19.392	71.734	64
562	56.1	5.016	2.459	19.833	72.693	64
563	56.2	4.525	2.702	20.047	72.725	64
564	56.3	6.057	2.635	19.078	72.23	64
565	56.4	5.948	2.657	19.134	72.261	64
566	56.5	5.606	2.677	19.733	71.983	64
567	56.6	5.646	2.435	18.866	73.053	64
568	56.7	5.733	2.54	19.829	71.898	64
569	56.8	5.828	2.392	19.334	72.446	64
570	56.9	4.8	2.438	19.099	73.663	64
571	57	5.706	2.38	19.451	72.463	64
572	57.1	5.477	2.599	19.747	72.178	64
573	57.2	5.808	2.454	18.661	73.077	64
574	57.3	4.987	2.499	19.552	72.962	64
575	57.4	5.064	2.44	19.672	72.825	64
576	57.5	4.999	2.486	19.864	72.65	64
577	57.6	5.109	2.714	19.551	72.626	64
578	57.7	6.032	2.555	19.108	72.305	64
579	57.8	5.982	2.03	18.173	73.816	64
580	57.9	6.003	2.419	19.38	72.197	64
581	58	5.896	2.468	19.037	72.599	64
582	58.1	5.054	2.368	18.888	73.69	64
583	58.2	5.895	2.276	19.426	72.403	64
584	58.3	5.475	2.582	19.508	72.435	64
585	58.4	5.464	2.583	19.653	72.3	64
586	58.5	4.88	2.385	19.539	73.196	64
587	58.6	5.109	2.508	19.488	72.896	64
588	58.7	5.359	2.132	18.732	73.776	64
589	58.8	6.068	2.271	18.52	73.141	64
590	58.9	6.171	2.313	17.355	74.161	64
591	59	5.61	2.582	19.56	72.249	64
592	59.1	5.646	2.491	19.16	72.703	64
593	59.2	5.925	2.472	19.456	72.147	64
594	59.3	5.983	2.405	19.012	72.599	64
595	59.4	5.507	2.446	20.456	71.591	64
596	59.5	5.622	2.356	19.27	72.751	64
597	59.6	5.757	2.538	20.124	71.581	64
598	59.7	4.932	2.547	19.364	73.157	64
599	59.8	5.63	2.435	19.016	72.92	64
600	59.9	5.677	2.551	19.395	72.377	64
601	60	5.556	2.512	18.696	73.237	64
602	60.1	5.219	2.64	19.642	72.499	64
603	60.2	5.238	2.632	20.271	71.858	64
604	60.3	5.239	2.628	19.548	72.585	64
605	60.4	5.221	2.439	19.757	72.583	64
606	60.5	5.73	2.55	19.631	72.09	64
607	60.6	5.726	2.584	19.921	71.769	64
608	60.7	5.744	2.49	19.715	72.051	64
609	60.8	5.576	2.433	18.806	73.185	64
610	60.9	5.812	2.518	19.253	72.418	64
611	61	5.482	2.615	18.722	73.181	64
612	61.1	5.134	2.584	19.331	72.951	64
613	61.2	5.735	2.448	18.984	72.834	64
614	61.3	5.55	2.214	18.598	73.638	64
615	61.4	5.63	2.452	19.153	72.765	64
616	61.5	5.329	2.435	18.916	73.32	64
617	61.6	5.935	2.546	18.987	72.532	64
618	61.7	5.859	2	18.466	73.675	64
619	61.8	5.988	2.423	18.675	72.914	64
620	61.9	5.813	2.654	19.719	71.814	64
621	62	5.811	2.596	18.736	72.857	64
622	62.1	6.12	2.527	19.028	72.325	64
623	62.2	5.325	2.285	18.822	73.569	64
624	62.3	6	2.531	19.226	72.243	64
625	62.4	5.471	2.137	18.604	73.788	64
626	62.5	6.134	2.465	18.972	72.429	64
627	62.6	5.889	2.416	18.917	72.779	64
628	62.7	5.967	2.314	18.667	73.052	64
629	62.8	5.155	2.412	19.165	73.268	64
630	62.9	5.409	2.671	19.364	72.555	64
631	63	5.973	2.544	19.323	72.159	64
632	63.1	5.597	2.477	19.124	72.802	64
633	63.2	5.487	2.4	19.016	73.097	64
634	63.3	5.197	2.48	18.895	73.428	64
635	63.4	5.549	2.368	19.338	72.745	64
636	63.5	5.253	2.393	19.716	72.638	64
637	63.6	5.77	2.513	19.143	72.573	64
638	63.7	6.124	2.474	18.746	72.656	64
639	63.8	6.191	2.285	19.237	72.287	64
640	63.9	5.772	2.35	18.488	73.39	64
641	64	6.098	2.392	18.878	72.632	64
642	64.1	5.88	2.407	18.832	72.881	64
643	64.2	5.968	2.453	19.124	72.456	64
644	64.3	5.927	2.421	18.229	73.423	64
645	64.4	5.683	2.48	18.898	72.939	64
646	64.5	6.052	2.522	19.364	72.062	64
647	64.6	6.134	2.647	19.182	72.038	64
648	64.7	6.024	2.712	19.596	71.668	64
649	64.8	6.019	2.573	19.474	71.934	64
650	64.9	5.638	2.561	19.404	72.397	64
651	65	6.174	2.536	19.556	71.734	64
652	65.1	6.095	2.552	18.951	72.402	64
653	65.2	5.513	2.396	19.235	72.857	64
654	65.3	5.801	2.655	19.513	72.031	64
655	65.4	5.918	2.512	18.744	72.826	64
656	65.5	5.634	2.512	18.862	72.992	64
657	65.6	5.955	2.312	19.45	72.282	64
658	65.7	5.355	2.57	19.363	72.712	64
659	65.8	5.664	2.449	19.168	72.72	64
660	65.9	6.166	2.384	19.224	72.226	64
661	66	5.492	2.607	19.501	72.4	64
662	66.1	5.649	2.735	19.272	72.344	64
663	66.2	5.583	2.628	19.788	72.001	64
664	66.3	6.185	2.729	19.411	71.674	64
665	66.4	5.918	2.694	19.325	72.063	64
666	66.5	5.9	2.639	19.461	72	64
667	66.6	4.967	2.409	17.794	74.83	64
668	66.7	5.575	2.619	19.477	72.329	64
669	66.8	5.457	2.506	19.032	73.004	64
670	66.9	5.871	2.59	19.222	72.317	64
671	67	5.876	2.363	18.505	73.256	64
672	67.1	5.599	2.505	18.792	73.104	64
673	67.2	5.995	2.718	19.9	71.386	64
674	67.3	5.972	2.5	18.155	73.372	64
675	67.4	5.673	2.641	18.825	72.86	64
676	67.5	5.402	2.493	19.508	72.597	64
677	67.6	5.927	2.426	18.639	73.008	64
678	67.7	5.915	2.418	19.26	72.407	64
679	67.8	6.061	2.354	18.483	73.102	64
680	67.9	5.829	2.527	19.286	72.358	64
681	68	5.864	2.378	19.193	72.566	64
682	68.1	5.56	2.555	19.35	72.536	64
683	68.2	6.055	2.472	19.18	72.293	64
684	68.3	5.763	2.511	19.326	72.4	64
685	68.4	5.288	2.621	18.956	73.135	64
686	68.5	6.123	2.668	19.176	72.033	64
687	68.6	5.694	2.443	19.598	72.264	64
688	68.7	5.504	2.51	18.456	73.53	64
689	68.8	6.051	2.594	19.849	71.506	64
690	68.9	6.248	2.46	19.064	72.228	64
691	69	6.074	2.552	19.08	72.294	64
692	69.1	6.06	2.58	19.098	72.261	64
693	69.2	6.068	2.402	18.967	72.563	64
694	69.3	5.325	2.486	20.09	72.1	64
695	69.4	5.847	2.513	18.813	72.826	64
696	69.5	5.548	2.652	18.927	72.873	64
697	69.6	5.525	2.623	19.611	72.24	64
698	69.7	5.643	2.499	19.669	72.189	64
699	69.8	5.912	2.397	19.348	72.343	64
700	69.9	5.089	2.454	19.163	73.294	64
701	70	5.136	2.646	19.368	72.851	64
702	70.1	5.542	2.534	19.904	72.019	64
703	70.2	5.336	2.593	19.237	72.835	64
704	70.3	5.298	2.497	19.354	72.851	64
705	70.4	5.39	2.506	18.73	73.375	64
706	70.5	5.295	2.308	19.263	73.134	64
707	70.6	5.479	2.381	19.598	72.542	64
708	70.7	5.533	2.538	18.549	73.38	64
709	70.8	5.941	2.462	18.67	72.926	64
710	70.9	5.386	2.433	19.519	72.662	64
711	71	5.767	2.571	19.34	72.323	64
712	71.1	5.803	2.466	18.6	73.13	64
713	71.2	5.872	2.495	19.667	71.966	64
714	71.3	5.905	2.317	19.599	72.179	64
715	71.4	4.989	2.487	20.42	72.103	64
716	71.5	5.903	2.507	19.563	72.028	64
717	71.6	5.207	2.423	19.259	73.112	64
718	71.7	6.187	2.42	18.662	72.731	64
719	71.8	5.522	2.362	18.261	73.855	64
720	71.9	5.481	2.788	19.61	72.121	64
721	72	5.56	2.42	19.284	72.736	64
722	72.1	6.028	2.426	19.018	72.528	64
723	72.2	5.354	2.463	18.708	73.475	64
724	72.3	5.761	2.593	18.905	72.74	64
725	72.4	5.373	2.468	19.577	72.582	64
726	72.5	5.579	2.513	18.8	73.108	64
727	72.6	5.572	2.578	19.564	72.286	64
728	72.7	5.586	2.628	19.266	72.521	64
729	72.8	5.703	2.414	19.525	72.357	64
730	72.9	5.851	2.432	19.426	72.291	64
731	73	5.828	2.521	19.428	72.224	64
732	73.1	6.077	2.618	18.954	72.35	64
733	73.2	6.077	2.311	19.254	72.358	64
734	73.3	5.313	2.546	18.949	73.192	64
735	73.4	5.091	2.433	19.319	73.158	64
736	73.5	5.654	2.622	19.335	72.389	64
737	73.6	5.847	2.317	19.285	72.551	64
738	73.7	5.559	2.479	18.19	73.772	64
739	73.8	5.836	2.349	18.386	73.429	64
740	73.9	5.908	2.35	18.774	72.969	64
741	74	5.551	2.532	19.247	72.67	64
742	74.1	5.815	2.532	19.122	72.531	64
743	74.2	5.545	2.413	19.027	73.014	64
744	74.3	5.815	2.604	19.461	72.12	64
745	74.4	5.919	2.604	19.731	71.746	64
746	74.5	5.886	2.738	19.094	72.282	64
747	74.6	5.744	2.485	18.901	72.871	64
748	74.7	4.988	2.645	19.835	72.532	64
749	74.8	5.841	2.46	19.119	72.581	64
750	74.9	5.323	2.34	19.486	72.851	64
751	75	5.671	2.412	19.828	72.089	64
752	75.1	5.812	2.467	18.861	72.86	64
753	75.2	5.715	2.431	19.882	71.972	64
754	75.3	5.904	2.445	19.237	72.414	64
755	75.4	5.761	2.624	19.727	71.888	64
756	75.5	6.039	2.577	19.653	71.732	64
757	75.6	5.67	2.542	19.285	72.503	64
758	75.7	5.907	2.513	19.646	71.933	64
759	75.8	5.411	2.568	19.206	72.814	64
760	75.9	5.858	2.475	19.33	72.337	64
761	76	5.737	2.586	19.182	72.495	64
762	76.1	5.612	2.301	19.35	72.738	64
763	76.2	6.071	2.572	18.9	72.457	64
764	76.3	5.368	2.727	18.765	73.141	64
765	76.4	5.689	2.454	19.948	71.91	64
766	76.5	4.963	2.701	19.389	72.946	64
767	76.6	5.391	2.517	19.678	72.413	64
768	76.7	5.379	2.419	19.664	72.538	64
769	76.8	5.373	2.498	19.179	72.95	64
770	76.9	4.843	2.31	18.722	74.125	64
771	77	5.822	2.404	19.574	72.2	64
772	77.1	5.376	2.432	18.879	73.313	64
773	77.2	5.595	2.53	19.592	72.283	64
774	77.3	5.046	2.564	19.374	73.017	64
775	77.4	5.553	2.596	19.618	72.233	64
776	77.5	5.715	2.398	19.139	72.747	64
777	77.6	5.46	2.441	19.167	72.933	64
778	77.7	5.198	2.61	19.778	72.414	64
779	77.8	5.406	2.606	19.597	72.391	64
780	77.9	5.726	2.384	19.699	72.191	64
781	78	5.352	2.429	19.807	72.412	64
782	78.1	5.399	2.632	19.901	72.067	64
783	78.2	5.545	2.562	19.499	72.394	64
784	78.3	5.361	2.575	19.114	72.951	64
785	78.4	5.852	2.386	19.848	71.914	64
786	78.5	5.691	2.499	18.896	72.914	64
787	78.6	5.73	2.564	19.43	72.277	64
788	78.7	5.508	2.478	18.93	73.084	64
789	78.8	6.165	2.457	19.771	71.606	64
790	78.9	5.025	2.591	19.519	72.866	64
791	79	5.751	2.233	19.301	72.716	64
792	79.1	5.355	2.419	19.72	72.507	64
793	79.2	5.459	2.301	18.446	73.794	64
794	79.3	5.662	2.409	19.271	72.658	64
795	79.4	5.871	2.219	18.644	73.266	64
796	79.5	5.407	2.385	19.86	72.348	64
797	79.6	5.805	2.385	19.166	72.645	64
798	79.7	5.765	2.532	19.989	71.715	64
799	79.8	5.567	2.541	20.171	71.721	64
800	79.9	5.774	2.463	19.359	72.404	64
801	80	6.005	2.507	19.224	72.264	64
802	80.1	5.835	2.431	19.118	72.617	64
803	80.2	5.206	2.45	19.395	72.95	64
804	80.3	5.37	2.532	18.44	73.658	64
805	80.4	5.676	2.589	19.996	71.739	64
806	80.5	5.344	2.577	19.612	72.468	64
807	80.6	5.731	2.622	18.74	72.908	64
808	80.7	5.495	2.379	19.307	72.819	64
809	80.8	6.069	2.585	19.323	72.023	64
810	80.9	5.165	2.454	18.784	73.597	64
811	81	5.58	2.364	18.804	73.253	64
812	81.1	5.723	2.399	19.378	72.501	64
813	81.2	5.465	2.535	19.287	72.712	64
814	81.3	5.838	2.542	19.208	72.413	64
815	81.4	6.124	2.367	19.018	72.491	64
816	81.5	5.564	2.712	19.465	72.258	64
817	81.6	5.567	2.412	19.477	72.544	64
818	81.7	5.107	2.435	19.79	72.667	64
819	81.8	5.517	2.309	19.17	73.004	64
820	81.9	5.941	2.391	19.095	72.573	64
821	82	5.736	2.589	18.959	72.716	64
822	82.1	5.292	2.49	19.311	72.907	64
823	82.2	5.51	2.555	19.554	72.382	64
824	82.3	5.442	2.338	18.907	73.313	64
825	82.4	5.749	2.404	18.863	72.984	64
826	82.5	5.462	2.349	18.916	73.274	64
827	82.6	5.824	2.228	18.275	73.673	64
828	82.7	5.632	2.353	19.693	72.321	64
829	82.8	5.792	2.343	19.436	72.428	64
830	82.9	5.441	2.462	19.922	72.175	64
831	83	5.731	2.538	19.759	71.972	64
832	83.1	5.945	2.564	18.968	72.523	64
833	83.2	5.536	2.509	19.882	72.073	64
834	83.3	5.428	2.578	19.274	72.719	64
835	83.4	6.115	2.532	19.318	72.035	64
836	83.5	5.59	2.667	19.634	72.109	64
837	83.6	5.634	2.688	19.211	72.468	64
838	83.7	5.851	2.46	19.439	72.251	64
839	83.8	5.573	2.259	19.055	73.113	64
840	83.9	5.484	2.422	19.095	72.998	64
841	84	5.23	2.612	19.605	72.552	64
842	84.1	5.24	2.378	19.526	72.856	64
843	84.2	5.975	2.607	19.117	72.301	64
844	84.3	5.455	2.665	19.603	72.277	64
845	84.4	5.237	2.642	19.86	72.262	64
846	84.5	5.704	2.549	19.68	72.067	64
847	84.6	5.945	2.554	19.347	72.154	64
848	84.7	6.079	2.697	19.356	71.867	64
849	84.8	6.091	2.704	19.19	72.015	64
850	84.9	5.432	2.583	19.983	72.002	64
851	85	5.774	2.473	18.473	73.28	64
852	85.1	5.487	2.512	18.942	73.059	64
853	85.2	5.267	2.636	19.856	72.24	64
854	85.3	5.316	2.462	19.069	73.152	64
855	85.4	6.027	2.484	19.065	72.424	64
856	85.5	6.033	2.613	19.11	72.244	64
857	85.6	5.747	2.622	19.551	72.08	64
858	85.7	4.899	2.696	19.385	73.02	64
859	85.8	5.529	2.587	19.066	72.818	64
860	85.9	5.944	2.497	18.901	72.657	64
861	86	5.53	2.467	19.814	72.189	64
862	86.1	5.414	2.48	19.047	73.06	64
863	86.2	5.592	2.483	19.2	72.726	64
864	86.3	5.386	2.778	19.048	72.788	64
865	86.4	5.379	2.455	19.203	72.964	64
866	86.5	6.081	2.1	18.973	72.846	64
867	86.6	5.954	2.177	19.549	72.32	64
868	86.7	5.385	2.554	19.006	73.055	64
869	86.8	5.832	2.246	18.78	73.143	64
870	86.9	5.662	2.594	19.262	72.482	64
871	87	5.224	2.626	19.667	72.483	64
872	87.1	6.164	2.38	18.994	72.461	64
873	87.2	5.867	2.34	18.881	72.912	64
874	87.3	5.553	2.327	19.722	72.398	64
875	87.4	5.357	2.557	20.532	71.554	64
876	87.5	5.633	2.464	19.146	72.756	64
877	87.6	5.546	2.455	18.545	73.453	64
878	87.7	6.181	2.445	19.257	72.117	64
879	87.8	5.323	2.675	19.675	72.327	64
880	87.9	5.954	2.596	18.922	72.528	64
881	88	5.295	2.494	19.257	72.954	64
882	88.1	5.85	2.547	18.789	72.813	64
883	88.2	6.08	1.909	17.776	74.236	64
884	88.3	5.325	2.777	19.572	72.326	64
885	88.4	5.943	2.417	18.681	72.959	64
886	88.5	5.212	2.71	19.627	72.452	64
887	88.6	5.66	2.309	18.984	73.047	64
888	88.7	5.64	2.446	19.393	72.521	64
889	88.8	5.757	2.539	18.967	72.737	64
890	88.9	5.193	2.593	19.653	72.562	64
891	89	5.412	2.534	19.073	72.981	64
892	89.1	6.236	2.385	18.852	72.527	64
893	89.2	4.944	2.616	19.57	72.87	64
894	89.3	5.935	2.704	19.005	72.356	64
895	89.4	5.275	2.756	18.918	73.052	64
896	89.5	5.303	2.369	18.742	73.585	64
897	89.6	5.436	2.593	19.546	72.425	64
898	89.7	4.991	2.572	19.181	73.256	64
899	89.8	5.174	2.558	18.739	73.53	64
900	89.9	5.731	2.558	19.388	72.323	64
901	90	5.507	2.59	19.115	72.789	64
902	90.1	5.038	2.419	19.546	72.996	64
903	90.2	5.692	2.576	19.714	72.018	64
904	90.3	5.334	2.526	19.417	72.722	64
905	90.4	5.876	2.557	19.575	71.991	64
906	90.5	5.721	2.362	19.117	72.8	64
907	90.6	6.043	2.643	19.33	71.983	64
908	90.7	5.785	2.554	18.805	72.856	64
909	90.8	5.603	2.659	19.244	72.494	64
910	90.9	5.989	2.377	20.16	71.474	64
911	91	5.751	2.365	18.991	72.892	64
912	91.1	5.579	2.363	19.483	72.575	64
913	91.2	5.945	2.479	18.912	72.663	64
914	91.3	5.769	2.468	18.759	73.003	64
915	91.4	5.627	2.647	19.155	72.57	64
916	91.5	5.709	2.45	19.49	72.351	64
917	91.6	5.676	2.459	20.183	71.682	64
918	91.7	5.689	2.398	20.072	71.841	64
919	91.8	6.064	2.388	19.172	72.376	64
920	91.9	5.467	2.635	19.009	72.889	64
921	92	5.664	2.499	18.661	73.175	64
922	92.1	5.159	2.468	19.279	73.093	64
923	92.2	5.405	2.372	19.228	72.994	64
924	92.3	5.568	2.37	19.031	73.031	64
925	92.4	5.58	2.645	19.411	72.364	64
926	92.5	5.912	2.679	18.645	72.765	64
927	92.6	5.548	2.746	19.562	72.144	64
928	92.7	5.452	2.512	19.32	72.716	64
929	92.8	5.302	2.721	19.296	72.681	64
930	92.9	6.071	2.658	18.933	72.338	64
931	93	5.707	2.406	18.811	73.076	64
932	93.1	6.142	2.417	18.837	72.604	64
933	93.2	5.392	2.521	19.473	72.614	64
934	93.3	5.288	2.608	20.174	71.93	64
935	93.4	5.578	2.452	19.526	72.444	64
936	93.5	5.114	2.304	18.474	74.108	64
937	93.6	5.681	2.499	19.648	72.172	64
938	93.7	5.708	2.505	19.28	72.508	64
939	93.8	5.114	2.595	19.988	72.303	64
940	93.9	4.655	2.633	19.605	73.106	64
941	94	5.722	2.596	19.649	72.033	64
942	94.1	5.488	2.593	19.319	72.6	64
943	94.2	5.617	2.601	18.991	72.791	64
944	94.3	5.616	2.433	19.296	72.655	64
945	94.4	5.686	2.623	19.561	72.13	64
946	94.5	6.145	2.149	17.754	73.951	64
947	94.6	5.675	2.318	19.376	72.631	64
948	94.7	5.305	2.569	19.479	72.647	64
949	94.8	5.674	2.422	19.075	72.829	64
950	94.9	5.735	2.469	19.239	72.557	64
951	95	5.961	2.343	19.337	72.358	64
952	95.1	5.832	2.317	18.621	73.23	64
953	95.2	6.176	2.412	18.89	72.522	64
954	95.3	6.047	2.437	18.321	73.195	64
955	95.4	5.67	2.438	19.05	72.843	64
956	95.5	5.776	2.334	19.122	72.768	64
957	95.6	5.052	2.682	19.205	73.061	64
958	95.7	5.548	2.369	19.153	72.931	64
959	95.8	5.221	2.22	19.13	73.429	64
960	95.9	5.839	2.535	19.825	71.801	64
961	96	5.585	2.651	19.659	72.105	64
962	96.1	5.985	2.564	19.583	71.868	64
963	96.2	5.808	2.683	19.844	71.664	64
964	96.3	5.703	2.419	19.029	72.849	64
965	96.4	5.419	2.524	19.397	72.66	64
966	96.5	5.468	2.231	19.168	73.134	64
967	96.6	5.443	2.18	18.472	73.905	64
968	96.7	5.857	2.397	18.742	73.004	64
969	96.8	5.615	2.599	20.261	71.526	64
970	96.9	5.175	2.659	19.473	72.693	64
971	97	5.492	2.45	19.042	73.016	64
972	97.1	5.989	2.442	19.122	72.447	64
973	97.2	5.529	2.482	19.75	72.239	64
974	97.3	5.517	2.79	20.203	71.49	64
975	97.4	5.73	2.399	19.521	72.349	64
976	97.5	5.602	2.503	19.176	72.719	64
977	97.6	5.523	2.34	19.647	72.491	64
978	97.7	5.824	2.424	19.547	72.205	64
979	97.8	5.574	2.377	18.428	73.622	64
980	97.9	5.52	2.52	19.814	72.147	64
981	98	5.606	2.209	19.106	73.079	64
982	98.1	5.576	2.412	18.546	73.466	64
983	98.2	6.155	2.466	18.598	72.78	64
984	98.3	5.624	2.504	19.659	72.213	64
985	98.4	5.868	2.479	19.577	72.077	64
986	98.5	5.318	2.606	20.196	71.881	64
987	98.6	5.585	2.32	20.299	71.796	64
988	98.7	5.593	2.442	19.702	72.263	64
989	98.8	5.632	2.087	17.899	74.382	64
990	98.9	5.815	2.163	19.179	72.843	64
991	99	5.678	2.62	18.993	72.71	64
992	99.1	5.855	2.437	18.848	72.859	64
993	99.2	5.553	2.334	18.453	73.66	64
994	99.3	5.614	2.24	19.974	72.173	64
995	99.4	5.804	2.383	19.185	72.629	64
996	99.5	5.552	2.399	19.853	72.197	64
997	99.6	5.505	2.552	19.427	72.517	64
998	99.7	5.698	2.477	19.556	72.269	64
999	99.8	5.458	2.43	19.201	72.911	64
1000	99.9	5.306	2.356	19.756	72.581	64
1001	100	5.553	2.456	19.116	72.875	64
1002	100.1	5.699	2.502	19.385	72.414	64
1003	100.2	5.654	2.457	19.553	72.337	64
1004	100.3	5.201	2.658	19.768	72.373	64
1005	100.4	5.636	2.382	19.569	72.413	64
1006	100.5	5.754	2.587	19.807	71.852	64
1007	100.6	5.746	2.359	20.081	71.814	64
1008	100.7	5.316	2.405	19.908	72.371	64
1009	100.8	5.803	2.062	18.126	74.008	64
1010	100.9	5.342	2.676	19.726	72.256	64
1011	101	5.679	2.308	19.18	72.833	64
1012	101.1	5.402	2.535	19.47	72.592	64
1013	101.2	5.661	2.539	19.489	72.312	64
1014	101.3	6.101	2.697	19.689	71.512	64
1015	101.4	5.674	2.548	19.172	72.606	64
1016	101.5	5.59	2.457	19.672	72.281	64
1017	101.6	6.042	2.391	19.187	72.38	64
1018	101.7	5.7	2.636	19.654	72.01	64
1019	101.8	5.896	2.471	19.275	72.358	64
1020	101.9	5.66	2.725	19.798	71.816	64
1021	102	6.018	2.492	19.217	72.273	64
1022	102.1	5.215	2.7	19.692	72.393	64
1023	102.2	5.542	2.521	19.488	72.45	64
1024	102.3	5.201	2.449	19.613	72.737	64
1025	102.4	5.281	2.466	19.26	72.994	64
1026	102.5	5.932	2.571	19.096	72.401	64
1027	102.6	5.927	2.632	19.434	72.006	64
1028	102.7	5.632	2.29	18.988	73.09	64
1029	102.8	5.407	2.64	19.619	72.333	64
1030	102.9	5.774	2.528	19.749	71.949	64
1031	103	6.111	2.393	18.625	72.872	64
1032	103.1	5.492	2.611	19.486	72.411	64
1033	103.2	6.004	2.47	18.845	72.68	64
1034	103.3	5.672	2.585	19.91	71.833	64
1035	103.4	5.572	2.475	19.189	72.765	64
1036	103.5	5.561	2.535	19.006	72.898	64
1037	103.6	5.608	2.489	18.896	73.007	64
1038	103.7	5.624	2.552	19.077	72.747	64
1039	103.8	5.405	2.573	18.885	73.137	64
1040	103.9	5.391	2.528	19.072	73.009	64
1041	104	6.033	2.192	18.614	73.16	64
1042	104.1	5.787	2.631	19.818	71.764	64
1043	104.2	5.569	2.643	19.967	71.822	64
1044	104.3	5.844	2.489	18.582	73.084	64
1045	104.4	5.456	2.65	19.743	72.151	64
1046	104.5	5.6	2.664	19.411	72.325	64
1047	104.6	5.979	2.418	18.48	73.123	64
1048	104.7	5.914	2.661	19.378	72.047	64
1049	104.8	5.618	2.575	19.614	72.193	64
1050	104.9	5.399	2.219	19.84	72.542	64
1051	105	5.376	2.647	19.117	72.86	64
1052	105.1	5.232	2.599	19.149	73.021	64
1053	105.2	5.576	2.769	19.381	72.274	64
1054	105.3	5.754	2.464	18.957	72.824	64
1055	105.4	5.188	2.397	19.082	73.334	64
1056	105.5	5.87	2.57	19.354	72.206	64
1057	105.6	5.657	2.29	19.122	72.931	64
1058	105.7	6.164	2.565	19.421	71.851	64
1059	105.8	5.622	2.54	19.229	72.609	64
1060	105.9	6.103	2.403	19.573	71.922	64
1061	106	5.588	2.535	19.196	72.681	64
1062	106.1	5.369	2.674	20.265	71.692	64
1063	106.2	5.712	2.298	18.85	73.141	64
1064	106.3	5.611	2.786	18.76	72.843	64
1065	106.4	5.239	2.525	19.222	73.014	64
1066	106.5	5.371	2.569	18.241	73.819	64
1067	106.6	5.782	2.532	18.851	72.835	64
1068	106.7	5.366	2.53	19.529	72.575	64
1069	106.8	5.496	2.105	18.488	73.911	64
1070	106.9	5.345	2.645	19.437	72.573	64
1071	107	5.277	2.728	19.864	72.132	64
1072	107.1	5.333	2.681	19.532	72.454	64
1073	107.2	5.584	2.387	19.777	72.252	64
1074	107.3	5.858	2.532	19.574	72.036	64
1075	107.4	5.775	2.353	19.477	72.396	64
1076	107.5	5.416	2.313	18.726	73.545	64
1077	107.6	5.44	2.661	18.974	72.925	64
1078	107.7	5.234	2.657	19.847	72.262	64
1079	107.8	5.82	2.403	19.708	72.069	64
1080	107.9	5.404	2.46	19.169	72.966	64
1081	108	5.889	2.443	19.346	72.322	64
1082	108.1	5.686	2.374	18.47	73.47	64
1083	108.2	4.96	2.453	19.396	73.191	64
1084	108.3	5.063	2.577	19.582	72.778	64
1085	108.4	5.501	2.379	18.615	73.504	64
1086	108.5	6.157	2.484	18.66	72.699	64
1087	108.6	5.636	2.51	18.911	72.943	64
1088	108.7	6.137	2.32	18.949	72.594	64
1089	108.8	5.383	2.609	19.722	72.286	64
1090	108.9	4.83	2.651	19.418	73.101	64
1091	109	5.088	2.549	19.506	72.857	64
1092	109.1	5.312	2.377	19.221	73.09	64
1093	109.2	5.765	2.628	19.012	72.595	64
1094	109.3	5.545	2.599	18.861	72.995	64
1095	109.4	5.251	2.663	19.956	72.13	64
1096	109.5	5.968	2.65	19.377	72.005	64
1097	109.6	5.882	2.445	19.218	72.455	64
1098	109.7	5.573	2.377	19.171	72.879	64
1099	109.8	5.548	2.391	19.138	72.923	64
1100	109.9	5.65	2.404	19.062	72.885	64
1101	110	5.865	2.463	19.439	72.233	64
1102	110.1	4.987	2.628	19.601	72.784	64
1103	110.2	6.125	2.324	18.347	73.203	64
1104	110.3	5.993	2.677	19.075	72.255	64
1105	110.4	5.497	2.37	19.602	72.531	64
1106	110.5	5.905	2.537	19.422	72.135	64
1107	110.6	5.819	2.27	18.887	73.023	64
1108	110.7	5.818	2.43	18.725	73.026	64
1109	110.8	5.867	2.364	18.729	73.04	64
1110	110.9	5.514	2.391	20.158	71.937	64
1111	111	5.17	2.585	19.36	72.885	64
1112	111.1	5.774	2.433	19.3	72.492	64
1113	111.2	5.566	2.579	18.68	73.175	64
1114	111.3	5.576	2.396	19.334	72.694	64
1115	111.4	5.292	2.664	18.84	73.204	64
1116	111.5	6.299	2.512	17.922	73.267	64
1117	111.6	5.5	2.398	19.01	73.092	64
1118	111.7	5.926	2.441	19.067	72.566	64
1119	111.8	6.028	2.423	19.05	72.499	64
1120	111.9	5.408	2.414	19.543	72.635	64
1121	112	5.744	2.526	19.25	72.48	64
1122	112.1	5.284	2.132	19.508	73.076	64
1123	112.2	5.898	2.43	19.118	72.554	64
1124	112.3	5.85	2.274	19.664	72.213	64
1125	112.4	5.27	2.554	19.693	72.483	64
1126	112.5	5.715	2.63	20.452	71.203	64
1127	112.6	5.557	2.675	19.757	72.012	64
1128	112.7	5.617	2.494	19.7	72.189	64
1129	112.8	5.193	2.586	20.042	72.178	64
1130	112.9	5.518	2.464	19.398	72.62	64
1131	113	5.572	2.312	19.164	72.952	64
1132	113.1	5.846	2.397	19.557	72.2	64
1133	113.2	6.184	2.472	19.854	71.491	64
1134	113.3	5.627	2.254	18.59	73.529	64
1135	113.4	5.691	2.545	20.343	71.42	64
1136	113.5	5.918	2.407	19.377	72.298	64
1137	113.6	5.461	2.776	19.474	72.289	64
1138	113.7	5.738	2.492	19.422	72.348	64
1139	113.8	5.684	2.376	18.527	73.413	64
1140	113.9	5.981	2.558	19.257	72.205	64
1141	114	5.611	2.121	18.551	73.717	64
1142	114.1	5.432	2.61	19.699	72.259	64
1143	114.2	5.21	2.527	19.154	73.108	64
1144	114.3	5.237	2.52	18.964	73.279	64
1145	114.4	5.619	2.327	18.924	73.131	64
1146	114.5	5.576	2.479	19.47	72.475	64
1147	114.6	5.647	2.422	18.987	72.944	64
1148	114.7	5.34	2.559	19.21	72.891	64
1149	114.8	5.755	2.635	19.62	71.99	64
1150	114.9	5.542	2.309	19.936	72.213	64
1151	115	5.591	2.242	19.489	72.677	64
1152	115.1	5.882	2.246	18.753	73.118	64
1153	115.2	5.336	2.288	18.791	73.585	64
1154	115.3	5.547	2.526	19.499	72.428	64
1155	115.4	5.033	2.339	19.288	73.34	64
1156	115.5	5.766	2.354	18.946	72.935	64
1157	115.6	4.974	2.68	19.815	72.531	64
1158	115.7	5.648	2.545	18.906	72.902	64
1159	115.8	5.675	2.578	20.309	71.437	64
1160	115.9	5.221	2.533	19.531	72.715	64
1161	116	5.545	2.532	19.673	72.25	64
1162	116.1	5.742	2.23	19.03	72.999	64
1163	116.2	6.041	2.62	19.334	72.005	64
1164	116.3	5.46	2.233	19.865	72.442	64
1165	116.4	6.012	2.659	19.313	72.015	64
1166	116.5	5.925	2.461	20.123	71.49	64
1167	116.6	5.623	2.465	19.933	71.978	64
1168	116.7	5.131	2.634	19.171	73.064	64
1169	116.8	5.691	2.249	18.025	74.036	64
1170	116.9	5.266	2.222	18.384	74.128	64
1171	117	5.238	2.329	19.027	73.406	64
1172	117.1	6.025	2.506	19.191	72.278	64
1173	117.2	5.712	2.518	18.948	72.823	64
1174	117.3	5.561	2.572	19.327	72.539	64
1175	117.4	5.509	2.716	19.354	72.421	64
1176	117.5	5.896	2.214	18.382	73.508	64
1177	117.6	5.912	2.386	19.261	72.441	64
1178	117.7	4.981	2.456	19.381	73.182	64
1179	117.8	6.078	2.131	18.375	73.416	64
1180	117.9	5.594	2.309	19.092	73.005	64
1181	118	5.798	2.289	18.971	72.941	64
1182	118.1	5.495	2.446	19.359	72.7	64
1183	118.2	5.503	2.486	18.89	73.12	64
1184	118.3	5.425	2.517	19.452	72.606	64
1185	118.4	5.841	2.514	19.684	71.962	64
1186	118.5	5.332	2.509	18.958	73.2	64
1187	118.6	5.872	2.59	19.262	72.276	64
1188	118.7	6.22	2.217	17.318	74.245	64
1189	118.8	5.519	2.598	19.5	72.383	64
1190	118.9	5.329	2.403	18.627	73.641	64
1191	119	5.628	2.488	19.373	72.511	64
1192	119.1	5.784	2.596	19.366	72.254	64
1193	119.2	5.816	2.226	18.214	73.744	64
1194	119.3	5.465	2.605	19.287	72.643	64
1195	119.4	5.637	2.602	19.504	72.257	64
1196	119.5	6.015	2.504	19.116	72.365	64
1197	119.6	5.881	2.433	18.618	73.068	64
1198	119.7	5.875	2.39	19.094	72.642	64
1199	119.8	5.607	2.479	19.665	72.249	64
1200	119.9	5.606	2.519	18.633	73.243	64
1201	120	5.292	2.434	19.151	73.123	64
1202	120.1	5.711	2.621	19.388	72.279	64
1203	120.2	5.708	2.576	19.197	72.518	64
1204	120.3	5.687	2.387	18.579	73.347	64
1205	120.4	5.925	2.494	19.469	72.112	64
1206	120.5	5.308	2.427	19.082	73.183	64
1207	120.6	5.559	2.59	19.293	72.558	64
1208	120.7	5.649	2.511	19.482	72.358	64
1209	120.8	5.782	2.467	18.811	72.94	64
1210	120.9	6.098	2.663	19.409	71.83	64
1211	121	5.589	2.53	19.335	72.546	64
1212	121.1	5.826	2.643	19.062	72.469	64
1213	121.2	5.661	2.636	19.199	72.504	64
1214	121.3	5.618	2.636	18.814	72.932	64
1215	121.4	5.581	2.503	19.356	72.56	64
1216	121.5	5.896	2.565	19.529	72.01	64
1217	121.6	5.825	2.337	18.895	72.943	64
1218	121.7	5.855	2.512	18.331	73.302	64
1219	121.8	5.936	2.57	18.93	72.564	64
1220	121.9	5.471	2.536	19.909	72.084	64
1221	122	5.665	2.589	18.848	72.899	64
1222	122.1	5.723	2.455	19.41	72.412	64
1223	122.2	5.608	2.378	19.62	72.394	64
1224	122.3	6.002	2.413	18.061	73.524	64
1225	122.4	5.506	2.381	18.547	73.565	64
1226	122.5	5.774	2.494	18.875	72.857	64
1227	122.6	5.818	2.429	19.137	72.616	64
1228	122.7	5.701	2.578	19.168	72.553	64
1229	122.8	5.059	2.579	19.578	72.783	64
1230	122.9	6.094	2.426	18.33	73.15	64
1231	123	5.894	2.546	19.279	72.282	64
1232	123.1	5.936	2.732	19.593	71.738	64
1233	123.2	5.41	2.449	19.403	72.738	64
1234	123.3	6.063	2.637	19.773	71.526	64
1235	123.4	5.843	2.485	19.161	72.511	64
1236	123.5	5.256	2.524	19.146	73.073	64
1237	123.6	5.787	2.695	19.614	71.903	64
1238	123.7	5.513	2.369	19.602	72.516	64
1239	123.8	6.154	2.578	19.879	71.389	64
1240	123.9	5.365	2.448	18.586	73.602	64
1241	124	5.862	2.685	19.045	72.409	64
1242	124.1	6.164	2.158	17.563	74.115	64
1243	124.2	6.04	2.715	19.666	71.579	64
1244	124.3	5.429	2.484	19.408	72.679	64
1245	124.4	5.357	2.406	19.365	72.872	64
1246	124.5	5.979	2.617	19.518	71.886	64
1247	124.6	5.688	2.69	19.695	71.927	64
1248	124.7	5.499	2.65	19.268	72.583	64
1249	124.8	5.702	2.67	19.271	72.357	64
1250	124.9	5.714	2.542	19.32	72.424	64
1251	125	5.806	2.787	19.084	72.322	64
1252	125.1	4.883	2.608	19.756	72.753	64
1253	125.2	5.58	2.483	19.29	72.647	64
1254	125.3	5.985	2.635	19.121	72.259	64
1255	125.4	5.749	2.845	19.388	72.018	64
1256	125.5	5.629	2.671	19.085	72.615	64
1257	125.6	5.378	2.222	18.257	74.142	64
1258	125.7	5.605	2.561	18.766	73.068	64
1259	125.8	5.858	2.656	19.873	71.613	64
1260	125.9	4.978	2.544	18.448	74.031	64
1261	126	5.447	2.772	19.419	72.362	64
1262	126.1	5.811	2.379	18.611	73.2	64
1263	126.2	5.714	2.381	18.776	73.129	64
1264	126.3	5.673	2.495	18.626	73.206	64
1265	126.4	5.366	2.565	20.127	71.942	64
1266	126.5	5.496	2.542	19.294	72.668	64
1267	126.6	5.468	2.493	19.603	72.436	64
1268	126.7	5.559	2.763	19.257	72.421	64
1269	126.8	6.011	2.196	18.11	73.683	64
1270	126.9	5.518	2.598	19.642	72.242	64
1271	127	5.736	2.496	19.743	72.025	64
1272	127.1	5.907	2.593	19.202	72.297	64
1273	127.2	5.546	2.704	19.592	72.159	64
1274	127.3	5.912	2.409	19.66	72.02	64
1275	127.4	5.372	2.526	19.719	72.383	64
1276	127.5	5.732	2.494	19.055	72.719	64
1277	127.6	5.543	2.56	19	72.897	64
1278	127.7	4.716	2.39	19.022	73.872	64
1279	127.8	5.523	2.421	19.684	72.372	64
1280	127.9	5.802	2.381	18.771	73.046	64
1281	128	5.608	2.568	19.76	72.065	64
1282	128.1	4.897	2.622	19.933	72.548	64
1283	128.2	5.827	2.647	19.312	72.214	64
1284	128.3	5.644	2.62	19.331	72.405	64
1285	128.4	5.751	2.559	19.53	72.16	64
1286	128.5	5.58	2.611	19.004	72.805	64
1287	128.6	5.308	2.5	19.204	72.989	64
1288	128.7	5.408	2.517	18.924	73.151	64
1289	128.8	5.46	2.376	19.433	72.731	64
1290	128.9	4.94	2.709	19.647	72.705	64
1291	129	5.072	2.537	19.24	73.15	64
1292	129.1	5.994	2.763	18.515	72.728	64
1293	129.2	5.428	2.742	19.449	72.381	64
1294	129.3	5.316	2.438	19.007	73.239	64
1295	129.4	5.814	2.36	19.229	72.597	64
1296	129.5	5.56	2.634	19.563	72.243	64
1297	129.6	5.511	2.406	19.369	72.715	64
1298	129.7	5.64	2.716	19.544	72.101	64
1299	129.8	5.252	2.498	19.229	73.021	64
1300	129.9	5.726	2.6	18.855	72.82	64
1301	130	5.728	2.678	18.504	73.09	64
1302	130.1	6.009	2.354	18.744	72.894	64
1303	130.2	5.337	2.646	19.533	72.484	64
1304	130.3	5.314	2.559	19.078	73.049	64
1305	130.4	5.384	2.644	19.692	72.28	64
1306	130.5	5.505	2.464	19.822	72.209	64
1307	130.6	6.569	2.743	18.808	71.88	64
1308	130.7	5.729	2.704	19.506	72.061	64
1309	130.8	6.12	2.42	18.419	73.041	64
1310	130.9	5.956	2.684	19.243	72.117	64
1311	131	5.814	2.671	19.271	72.244	64
1312	131.1	5.977	2.592	19.674	71.757	64
1313	131.2	5.498	2.374	18.597	73.531	64
1314	131.3	5.216	2.481	19.502	72.8	64
1315	131.4	5.667	2.714	19.499	72.121	64
1316	131.5	5.873	2.482	18.189	73.456	64
1317	131.6	5.948	2.606	19.332	72.114	64
1318	131.7	5.117	2.443	18.955	73.485	64
1319	131.8	5.361	2.654	19.382	72.602	64
1320	131.9	5.702	2.656	18.955	72.687	64
1321	132	5.603	2.699	19.618	72.08	64
1322	132.1	5.818	2.6	18.63	72.953	64
1323	132.2	5.835	2.585	19.417	72.163	64
1324	132.3	5.443	2.684	19.733	72.14	64
1325	132.4	5.644	2.232	17.914	74.21	64
1326	132.5	5.758	2.45	18.833	72.959	64
1327	132.6	6.007	2.61	19.673	71.71	64
1328	132.7	5.779	2.661	19.141	72.419	64
1329	132.8	5.385	2.358	19.048	73.209	64
1330	132.9	6.539	2.204	17.762	73.496	64
1331	133	5.922	2.602	18.558	72.917	64
1332	133.1	6.116	2.192	19.251	72.44	64
1333	133.2	5.759	2.483	19.163	72.595	64
1334	133.3	5.498	2.311	18.585	73.606	64
1335	133.4	6.109	2.645	19.083	72.164	64
1336	133.5	5.263	2.685	19.476	72.576	64
1337	133.6	5.881	2.551	18.867	72.701	64
1338	133.7	5.577	2.603	19.879	71.941	64
1339	133.8	5.972	2.59	18.95	72.488	64
1340	133.9	5.271	2.519	19.016	73.194	64
1341	134	5.409	2.598	19.675	72.318	64
1342	134.1	6.07	2.634	18.923	72.373	64
1343	134.2	5.789	2.559	19.417	72.235	64
1344	134.3	5.63	2.513	19.282	72.575	64
1345	134.4	5.853	2.46	18.385	73.301	64
1346	134.5	6.193	2.564	19.121	72.122	64
1347	134.6	6.082	2.516	18.901	72.501	64
1348	134.7	5.545	2.469	19.272	72.714	64
1349	134.8	6.063	2.598	18.775	72.564	64
1350	134.9	5.87	2.601	18.922	72.607	64
1351	135	5.735	2.464	18.726	73.076	64
1352	135.1	5.587	2.589	19.446	72.378	64
1353	135.2	5.656	2.686	19.773	71.886	64
1354	135.3	6.084	2.582	19.375	71.959	64
1355	135.4	5.905	2.599	18.716	72.78	64
1356	135.5	5.798	2.402	19.147	72.652	64
1357	135.6	5.672	2.577	19.98	71.771	64
1358	135.7	5.224	2.728	18.956	73.091	64
1359	135.8	5.888	2.657	18.758	72.697	64
1360	135.9	5.714	2.473	19.808	72.005	64
1361	136	5.866	2.535	19.901	71.698	64
1362	136.1	6.124	2.465	19.525	71.886	64
1363	136.2	5.906	2.365	18.898	72.83	64
1364	136.3	5.312	2.434	19.072	73.183	64
1365	136.4	5.837	2.665	19.121	72.377	64
1366	136.5	5.603	2.53	19.211	72.656	64
1367	136.6	5.948	2.459	18.944	72.65	64
1368	136.7	5.389	2.404	19.745	72.463	64
1369	136.8	5.315	2.641	19.657	72.387	64
1370	136.9	5.34	2.421	19.005	73.235	64
1371	137	6.233	2.457	19.134	72.176	64
1372	137.1	5.288	2.575	19.338	72.798	64
1373	137.2	5.686	2.367	19.369	72.579	64
1374	137.3	5.1	2.598	19.925	72.377	64
1375	137.4	5.418	2.458	18.785	73.339	64
1376	137.5	5.401	2.478	19.751	72.369	64
1377	137.6	5.957	2.57	19.461	72.012	64
1378	137.7	5.251	2.718	20.078	71.953	64
1379	137.8	5.386	2.447	19.861	72.306	64
1380	137.9	5.484	2.552	19.865	72.099	64
1381	138	4.499	2.236	19.651	73.614	64
1382	138.1	5.191	2.54	18.604	73.666	64
1383	138.2	5.605	2.478	19.779	72.138	64
1384	138.3	5.449	2.764	19.545	72.242	64
1385	138.4	4.98	2.546	20.05	72.424	64
1386	138.5	5.472	2.296	19.702	72.53	64
1387	138.6	5.466	2.429	20.25	71.855	64
1388	138.7	5.441	2.244	19.394	72.921	64
1389	138.8	5.691	2.253	19.429	72.627	64
1390	138.9	5.078	2.521	20.642	71.759	64
1391	139	5.426	2.55	20.602	71.422	64
1392	139.1	5.526	2.063	20.027	72.384	64
1393	139.2	5.738	2.432	19.955	71.875	64
1394	139.3	5.439	2.289	19.694	72.578	64
1395	139.4	5.257	2.436	19.969	72.338	64
1396	139.5	5.626	2.272	18.808	73.295	64
1397	139.6	5.207	2.254	19.776	72.764	64
1398	139.7	5.352	2.327	19.943	72.378	64
1399	139.8	5.766	2.321	18.99	72.923	64
1400	139.9	5.234	2.301	18.992	73.473	64
1401	140	5.75	2.392	20.172	71.687	64
1402	140.1	5.386	2.464	19.389	72.761	64
1403	140.2	5.46	2.142	19.272	73.126	64
1404	140.3	5.878	2.478	18.336	73.308	64
1405	140.4	5.555	2.399	19.289	72.757	64
1406	140.5	5.926	2.578	19.655	71.841	64
1407	140.6	5.622	2.115	18.251	74.013	64
1408	140.7	5.559	2.491	19.469	72.48	64
1409	140.8	5.875	2.542	19.161	72.422	64
1410	140.9	6.105	2.341	18.595	72.959	64
1411	141	5.48	2.464	18.635	73.422	64
1412	141.1	5.495	2.563	19.514	72.428	64
1413	141.2	5.908	2.361	19.394	72.337	64
1414	141.3	5.682	2.484	19.334	72.5	64
1415	141.4	5.57	2.504	18.914	73.012	64
1416	141.5	5.435	2.598	18.552	73.416	64
1417	141.6	5.324	2.734	19.153	72.789	64
1418	141.7	5.233	2.514	18.822	73.431	64
1419	141.8	5.43	2.592	19.261	72.717	64
1420	141.9	5.538	2.27	18.79	73.402	64
1421	142	5.805	2.634	19.503	72.058	64
1422	142.1	5.486	2.277	18.43	73.807	64
1423	142.2	5.561	2.4	19.226	72.813	64
1424	142.3	5.937	2.621	19.791	71.65	64
1425	142.4	5.318	2.282	19.3	73.1	64
1426	142.5	5.55	2.356	18.164	73.931	64
1427	142.6	5.173	2.481	19.674	72.672	64
1428	142.7	5.401	2.543	19.372	72.684	64
1429	142.8	5.549	2.408	19.252	72.791	64
1430	142.9	5.757	2.454	18.487	73.302	64
1431	143	5.222	2.603	19.909	72.266	64
1432	143.1	5.267	2.578	19.719	72.436	64
1433	143.2	5.632	2.701	19.217	72.451	64
1434	143.3	5.801	2.365	19.572	72.262	64
1435	143.4	5.309	2.505	19.414	72.772	64
1436	143.5	5.889	2.45	19.829	71.832	64
1437	143.6	6.011	2.407	18.807	72.775	64
1438	143.7	5.446	2.454	19.796	72.305	64
1439	143.8	5.793	2.415	19.254	72.537	64
1440	143.9	5.348	2.383	19.722	72.547	64
1441	144	5.631	2.543	20.13	71.696	64
1442	144.1	5.778	2.451	19.257	72.514	64
1443	144.2	5.943	2.529	19.205	72.323	64
1444	144.3	5.862	2.546	19.394	72.197	64
1445	144.4	5.634	2.812	19.829	71.725	64
1446	144.5	5.39	2.552	18.961	73.096	64
1447	144.6	5.293	2.44	19.345	72.921	64
1448	144.7	5.305	2.461	18.92	73.314	64
1449	144.8	5.4	2.64	19.297	72.663	64
1450	144.9	5.524	2.62	19.749	72.107	64
1451	145	5.188	2.514	19.466	72.832	64
1452	145.1	5.146	2.541	19.329	72.983	64
1453	145.2	5.939	2.537	19.037	72.487	64
1454	145.3	5.562	2.474	19.106	72.857	64
1455	145.4	5.373	2.659	19.285	72.683	64
1456	145.5	6.093	2.511	18.794	72.602	64
1457	145.6	5.429	2.526	19.265	72.78	64
1458	145.7	5.734	2.504	19.154	72.608	64
1459	145.8	5.808	2.354	19.032	72.806	64
1460	145.9	5.54	2.411	19.07	72.979	64
1461	146	5.401	2.515	19.488	72.596	64
1462	146.1	5.848	2.626	18.302	73.223	64
1463	146.2	5.554	2.641	19.971	71.834	64
1464	146.3	6.26	2.568	19.682	71.491	64
1465	146.4	6.048	2.346	18.674	72.932	64
1466	146.5	5.744	2.419	18.711	73.126	64
1467	146.6	5.957	2.59	19.64	71.814	64
1468	146.7	5.864	2.51	20.094	71.533	64
1469	146.8	5.277	2.678	19.553	72.492	64
1470	146.9	5.661	2.47	18.778	73.092	64
1471	147	5.429	2.657	19.291	72.622	64
1472	147.1	5.679	2.46	19.15	72.711	64
1473	147.2	5.591	2.431	19.567	72.411	64
1474	147.3	5.478	2.628	19.063	72.831	64
1475	147.4	5.74	2.465	18.956	72.84	64
1476	147.5	5.355	2.366	18.46	73.819	64
1477	147.6	5.776	2.477	19.231	72.515	64
1478	147.7	5.231	2.652	19.753	72.363	64
1479	147.8	5.089	2.628	19.692	72.592	64
1480	147.9	5.68	2.303	18.273	73.744	64
1481	148	5.672	2.363	18.667	73.298	64
1482	148.1	5.189	2.536	19.45	72.825	64
1483	148.2	5.681	2.495	19.409	72.415	64
1484	148.3	4.911	2.632	19.508	72.949	64
1485	148.4	5.954	2.49	19.079	72.478	64
1486	148.5	6.127	2.417	19.441	72.015	64
1487	148.6	5.411	2.511	19.129	72.95	64
1488	148.7	5.807	2.238	19.252	72.704	64
1489	148.8	5.065	2.407	19.203	73.325	64
1490	148.9	5.57	2.319	19.787	72.324	64
1491	149	4.957	2.568	19.425	73.05	64
1492	149.1	5.553	2.42	19.785	72.241	64
1493	149.2	5.471	2.27	18.857	73.401	64
1494	149.3	5.432	2.675	19.929	71.964	64
1495	149.4	5.512	2.518	19.623	72.347	64
1496	149.5	5.688	2.402	18.636	73.274	64
1497	149.6	5.863	2.45	19.112	72.576	64
1498	149.7	5.253	2.483	18.771	73.493	64
1499	149.8	5.848	2.481	20.179	71.492	64
1500	149.9	5.701	2.574	19.856	71.869	64
1501	150	5.816	2.657	19.889	71.638	64
1502	150.1	5.713	2.534	19.593	72.16	64
1503	150.2	5.718	2.551	19.775	71.956	64
1504	150.3	5.506	2.486	19.504	72.504	64
1505	150.4	5.423	2.595	18.69	73.292	64
1506	150.5	5.477	2.597	18.783	73.144	64
1507	150.6	5.853	2.464	18.254	73.43	64
1508	150.7	5.32	2.684	19.484	72.512	64
1509	150.8	5.164	2.511	19.61	72.715	64
1510	150.9	5.741	2.419	18.617	73.222	64
1511	151	5.372	2.201	19.698	72.73	64
1512	151.1	5.682	2.376	19.618	72.324	64
1513	151.2	5.464	2.378	18.338	73.82	64
1514	151.3	5.753	2.438	19.725	72.083	64
1515	151.4	5.804	2.458	18.735	73.003	64
1516	151.5	5.585	2.551	19.482	72.381	64
1517	151.6	5.792	2.741	19.517	71.95	64
1518	151.7	5.572	2.391	19.385	72.652	64
1519	151.8	5.694	2.38	19.191	72.736	64
1520	151.9	5.582	2.618	19.729	72.071	64
1521	152	5.625	2.56	19.114	72.701	64
1522	152.1	5.497	2.343	19.099	73.061	64
1523	152.2	5.834	2.511	19.859	71.796	64
1524	152.3	5.619	2.606	18.896	72.879	64
1525	152.4	5.56	2.607	18.784	73.049	64
1526	152.5	5.204	2.478	19.904	72.414	64
1527	152.6	5.456	2.348	19.03	73.166	64
1528	152.7	5.379	2.379	19.46	72.783	64
1529	152.8	6.093	2.372	19.354	72.18	64
1530	152.9	5.347	2.468	19.092	73.093	64
1531	153	5.528	2.478	19.257	72.737	64
1532	153.1	5.571	2.585	19.472	72.372	64
1533	153.2	5.408	2.32	19.355	72.917	64
1534	153.3	6.094	2.538	19.016	72.352	64
1535	153.4	5.399	2.674	19.836	72.091	64
1536	153.5	5.139	2.383	18.606	73.873	64
1537	153.6	5.596	2.496	19.176	72.733	64
1538	153.7	5.748	2.474	18.941	72.837	64
1539	153.8	5.521	2.615	19.315	72.549	64
1540	153.9	5.543	2.598	18.96	72.899	64
1541	154	4.767	2.616	19.354	73.264	64
1542	154.1	5.717	2.505	19.762	72.017	64
1543	154.2	5.892	2.525	19.117	72.465	64
1544	154.3	5.597	2.538	19.259	72.606	64
1545	154.4	5.015	2.552	20.048	72.385	64
1546	154.5	5.726	2.38	19.873	72.021	64
1547	154.6	5.611	2.5	18.863	73.026	64
1548	154.7	5.627	2.423	19.717	72.233	64
1549	154.8	5.344	2.585	19.598	72.473	64
1550	154.9	5.228	2.487	19.376	72.91	64
1551	155	5.369	2.294	19.097	73.241	64
1552	155.1	5.505	2.609	19.044	72.842	64
1553	155.2	6.141	2.606	20.186	71.067	64
1554	155.3	5.729	2.478	19.143	72.65	64
1555	155.4	5.284	2.437	19.358	72.92	64
1556	155.5	5.594	2.482	18.85	73.074	64
1557	155.6	5.281	2.542	19.234	72.944	64
1558	155.7	5.566	2.454	18.952	73.029	64
1559	155.8	5.551	2.725	19.387	72.337	64
1560	155.9	5.503	2.42	19.038	73.039	64
1561	156	5.764	2.477	18.693	73.066	64
1562	156.1	4.736	2.705	20.005	72.553	64
1563	156.2	5.555	2.6	19.606	72.24	64
1564	156.3	5.16	2.605	19.366	72.868	64
1565	156.4	5.741	2.427	18.874	72.957	64
1566	156.5	5.763	2.413	19.868	71.957	64
1567	156.6	5.762	2.402	19.263	72.573	64
1568	156.7	5.808	2.475	18.886	72.832	64
1569	156.8	5.617	2.461	18.361	73.56	64
1570	156.9	5.294	2.55	19.104	73.052	64
1571	157	5.522	2.599	18.667	73.212	64
1572	157.1	5.574	2.54	18.468	73.418	64
1573	157.2	6.179	2.425	18.329	73.067	64
1574	157.3	5.479	2.582	19.409	72.53	64
1575	157.4	5.414	2.581	19.444	72.561	64
1576	157.5	5.462	2.619	19.326	72.593	64
1577	157.6	5.798	2.79	19.609	71.802	64
1578	157.7	5.199	2.459	19.02	73.321	64
1579	157.8	5.822	2.397	18.5	73.281	64
1580	157.9	5.432	2.514	18.988	73.066	64
1581	158	5.523	2.381	19.095	73.001	64
1582	158.1	5.886	2.32	18.707	73.086	64
1583	158.2	6.124	2.349	19.139	72.388	64
1584	158.3	5.052	2.586	19.689	72.674	64
1585	158.4	6.145	2.431	18.581	72.843	64
1586	158.5	5.268	2.513	19.24	72.979	64
1587	158.6	5.655	2.622	19.518	72.205	64
1588	158.7	5.455	2.292	18.718	73.535	64
1589	158.8	5.746	2.414	18.75	73.091	64
1590	158.9	5.48	2.688	19.426	72.406	64
1591	159	5.793	2.538	18.97	72.699	64
1592	159.1	5.288	2.444	18.722	73.546	64
1593	159.2	5.44	2.535	18.207	73.818	64
1594	159.3	6.007	2.774	19.047	72.172	64
1595	159.4	5.699	2.365	19.027	72.909	64
1596	159.5	5.97	2.497	19.329	72.203	64
1597	159.6	5.759	2.417	18.967	72.857	64
1598	159.7	5.151	2.451	19.375	73.022	64
1599	159.8	5.483	2.506	18.869	73.141	64
1600	159.9	5.909	2.606	19.386	72.099	64
1601	160	5.78	2.376	18.92	72.924	64
1602	160.1	5.323	2.333	18.856	73.488	64
1603	160.2	5.881	2.401	19.16	72.557	64
1604	160.3	5.972	2.668	18.732	72.628	64
1605	160.4	5.738	2.415	18.846	73.001	64
1606	160.5	5.154	2.494	19.17	73.182	64
1607	160.6	5.634	2.552	19.156	72.658	64
1608	160.7	5.662	2.637	18.843	72.858	64
1609	160.8	5.074	2.545	18.864	73.517	64
1610	160.9	5.055	2.647	20.171	72.128	64
1611	161	6.157	2.111	18.248	73.484	64
1612	161.1	5.709	2.514	18.607	73.169	64
1613	161.2	6.033	2.48	18.549	72.937	64
1614	161.3	5.643	2.363	18.676	73.317	64
1615	161.4	5.439	2.533	19.351	72.677	64
1616	161.5	5.382	2.646	19.383	72.589	64
1617	161.6	5.868	2.433	18.93	72.769	64
1618	161.7	6.019	2.666	19.297	72.018	64
1619	161.8	5.472	2.528	19.003	72.997	64
1620	161.9	5.778	2.523	19.16	72.54	64
1621	162	6.052	2.534	18.888	72.527	64
1622	162.1	5.188	2.613	19.158	73.04	64
1623	162.2	5.636	2.613	18.97	72.781	64
1624	162.3	6.025	2.418	17.906	73.651	64
1625	162.4	5.281	2.108	17.586	75.025	64
1626	162.5	5.437	2.556	18.585	73.421	64
1627	162.6	5.053	2.6	18.77	73.577	64
1628	162.7	5.84	2.547	19.598	72.015	64
1629	162.8	5.312	2.699	19.391	72.598	64
1630	162.9	5.429	2.444	19.035	73.092	64
1631	163	5.77	2.334	18.501	73.396	64
1632	163.1	5.383	2.457	19.282	72.879	64
1633	163.2	5.828	2.441	17.932	73.799	64
1634	163.3	5.282	2.217	18.477	74.024	64
1635	163.4	5.564	2.507	19.227	72.701	64
1636	163.5	4.532	2.775	19.986	72.707	64
1637	163.6	5.844	2.593	19.78	71.783	64
1638	163.7	5.39	2.386	19.116	73.108	64
1639	163.8	5.941	2.394	18.332	73.333	64
1640	163.9	5.384	2.531	19.793	72.292	64
1641	164	5.864	2.412	18.754	72.971	64
1642	164.1	6.335	2.591	19.327	71.747	64
1643	164.2	5.753	2.35	19.411	72.486	64
1644	164.3	5.329	2.298	19.289	73.084	64
1645	164.4	5.858	2.477	19.044	72.622	64
1646	164.5	5.252	2.313	19.364	73.071	64
1647	164.6	5.836	2.31	18.741	73.113	64
1648	164.7	5.781	2.311	19.578	72.329	64
1649	164.8	5.921	2.259	18.018	73.802	64
1650	164.9	5.731	2.3	19.097	72.872	64
1651	165	5.801	2.329	19.459	72.411	64
1652	165.1	5.023	2.427	19.531	73.02	64
1653	165.2	5.397	2.429	18.923	73.25	64
1654	165.3	5.69	2.485	18.543	73.282	64
1655	165.4	5.956	2.324	18.384	73.336	64
1656	165.5	5.879	2.486	18.803	72.832	64
1657	165.6	5.712	2.455	19.801	72.031	64
1658	165.7	5.96	2.264	18.723	73.053	64
1659	165.8	5.662	2.431	19.759	72.148	64
1660	165.9	5.59	2.663	19.522	72.224	64
1661	166	5.487	2.559	18.765	73.19	64
1662	166.1	5.934	2.575	19.92	71.571	64
1663	166.2	5.734	2.432	18.67	73.163	64
1664	166.3	5.808	2.64	19.433	72.119	64
1665	166.4	4.827	2.385	18.588	74.199	64
1666	166.5	5.297	2.523	19.312	72.868	64
1667	166.6	4.923	2.619	18.895	73.563	64
1668	166.7	5.333	2.571	20.209	71.887	64
1669	166.8	5.407	2.552	18.655	73.387	64
1670	166.9	5.473	2.479	19.088	72.959	64
1671	167	5.344	2.394	18.823	73.44	64
1672	167.1	5.886	2.485	19.01	72.62	64
1673	167.2	5.557	2.599	18.819	73.025	64
1674	167.3	5.718	2.37	18.794	73.118	64
1675	167.4	5.053	2.276	18.648	74.023	64
1676	167.5	5.594	2.73	19.443	72.234	64
1677	167.6	5.623	2.405	19.5	72.472	64
1678	167.7	6.038	2.637	19.439	71.885	64
1679	167.8	6.069	2.463	18.312	73.156	64
1680	167.9	5.792	2.541	18.462	73.206	64
1681	168	5.89	2.628	19.181	72.301	64
1682	168.1	6.079	2.687	19.599	71.634	64
1683	168.2	5.366	2.451	19.605	72.577	64
1684	168.3	5.679	2.517	18.926	72.877	64
1685	168.4	5.448	2.401	19.266	72.886	64
1686	168.5	5.522	2.586	18.457	73.435	64
1687	168.6	5.653	2.542	19.185	72.62	64
1688	168.7	5.225	2.696	19.225	72.854	64
1689	168.8	5.262	2.476	19.345	72.917	64
1690	168.9	5.192	2.497	19.358	72.954	64
1691	169	5.889	2.482	18.775	72.853	64
1692	169.1	5.971	2.528	19.839	71.662	64
1693	169.2	5.223	2.523	19.129	73.125	64
1694	169.3	5.741	2.597	19.533	72.128	64
1695	169.4	5.883	2.656	18.465	72.996	64
1696	169.5	5.314	2.604	19.125	72.958	64
1697	169.6	5.207	2.473	19.396	72.923	64
1698	169.7	5.148	2.227	19.067	73.558	64
1699	169.8	5.948	2.674	19.073	72.304	64
1700	169.9	5.667	2.431	18.539	73.363	64
1701	170	4.777	2.29	19.076	73.857	64
1702	170.1	5.539	2.51	19.129	72.822	64
1703	170.2	5.164	2.524	19.722	72.59	64
1704	170.3	5.51	2.459	19.499	72.533	64
1705	170.4	5.43	2.575	19.429	72.566	64
1706	170.5	5.432	2.384	18.742	73.442	64
1707	170.6	5.299	2.419	19.4	72.883	64
1708	170.7	5.182	2.358	19.382	73.078	64
1709	170.8	5.963	2.447	19.288	72.302	64
1710	170.9	5.629	2.698	19.048	72.624	64
1711	171	6.138	2.605	19.419	71.838	64
1712	171.1	6.065	2.419	19.355	72.161	64
1713	171.2	5.122	2.537	18.635	73.706	64
1714	171.3	6.101	2.581	19.227	72.092	64
1715	171.4	5.614	2.45	20.109	71.826	64
1716	171.5	5.331	2.477	19.393	72.799	64
1717	171.6	5.76	2.637	19.014	72.589	64
1718	171.7	5.58	2.612	19.159	72.649	64
1719	171.8	5.203	2.529	18.778	73.49	64
1720	171.9	5.214	2.457	19.594	72.735	64
1721	172	5.387	2.331	19.338	72.944	64
1722	172.1	5.544	2.234	18.367	73.855	64
1723	172.2	5.689	2.437	19.135	72.739	64
1724	172.3	6.12	2.666	19.313	71.901	64
1725	172.4	5.006	2.508	20.367	72.12	64
1726	172.5	6.009	2.28	19.497	72.214	64
1727	172.6	5.556	2.517	19.266	72.66	64
1728	172.7	5.446	2.606	19.643	72.304	64
1729	172.8	5.822	2.521	19.085	72.571	64
1730	172.9	4.982	2.727	19.386	72.905	64
1731	173	5.947	2.456	19.539	72.058	64
1732	173.1	5.299	2.675	18.8	73.225	64
1733	173.2	5.635	2.681	19.547	72.137	64
1734	173.3	5.328	2.607	18.773	73.292	64
1735	173.4	5.454	2.575	19.868	72.103	64
1736	173.5	5.818	2.362	18.816	73.004	64
1737	173.6	5.348	2.272	19.553	72.827	64
1738	173.7	5.47	2.44	19.476	72.615	64
1739	173.8	5.05	2.596	19.443	72.91	64
1740	173.9	5.027	2.343	19.171	73.458	64
1741	174	5.92	2.381	18.752	72.947	64
1742	174.1	5.456	2.502	19.325	72.717	64
1743	174.2	5.694	2.627	19.234	72.444	64
1744	174.3	5.987	2.227	18.264	73.522	64
1745	174.4	5.879	2.563	19.623	71.935	64
1746	174.5	4.966	2.406	19.315	73.313	64
1747	174.6	5.163	2.635	19.259	72.944	64
1748	174.7	5.419	2.592	18.893	73.096	64
1749	174.8	5.252	2.49	19.363	72.895	64
1750	174.9	5.578	2.235	18.851	73.336	64
1751	175	5.938	2.572	19.141	72.349	64
1752	175.1	5.64	2.389	19.096	72.875	64
1753	175.2	5.25	2.594	19.137	73.019	64
1754	175.3	5.183	2.685	19.145	72.987	64
1755	175.4	5.078	2.698	19.933	72.291	64
1756	175.5	5.425	2.525	19.535	72.515	64
1757	175.6	5.334	2.592	19.337	72.737	64
1758	175.7	5.574	2.647	19.751	72.027	64
1759	175.8	5.207	2.527	19.447	72.819	64
1760	175.9	5.459	2.536	19.273	72.732	64
1761	176	5.468	2.651	18.927	72.954	64
1762	176.1	5.721	2.657	18.599	73.023	64
1763	176.2	5.194	2.244	19.023	73.539	64
1764	176.3	5.458	2.251	19.475	72.815	64
1765	176.4	5.823	2.544	18.954	72.679	64
1766	176.5	5.827	2.45	19.536	72.187	64
1767	176.6	5.51	2.613	19.495	72.382	64
1768	176.7	5.75	2.458	19.661	72.132	64
1769	176.8	5.496	2.508	19.715	72.281	64
1770	176.9	6.046	2.492	19.318	72.145	64
1771	177	5.095	2.711	19.772	72.423	64
1772	177.1	6.178	2.716	19.287	71.819	64
1773	177.2	5.706	2.457	19.041	72.795	64
1774	177.3	5.684	2.497	19.192	72.627	64
1775	177.4	5.67	2.615	19.215	72.5	64
1776	177.5	5.93	2.248	18.167	73.655	64
1777	177.6	5.69	2.656	19.4	72.254	64
1778	177.7	6.015	2.566	18.737	72.682	64
1779	177.8	5.978	2.82	19.092	72.11	64
1780	177.9	5.664	2.58	18.627	73.129	64
1781	178	5.542	2.536	18.584	73.338	64
1782	178.1	5.856	2.49	19.666	71.988	64
1783	178.2	5.669	2.579	18.624	73.129	64
1784	178.3	5.277	2.39	18.821	73.512	64
1785	178.4	4.904	2.434	18.48	74.182	64
1786	178.5	5.503	2.294	19.428	72.776	64
1787	178.6	5.314	2.66	19.326	72.7	64
1788	178.7	6.038	2.718	19.014	72.23	64
1789	178.8	5.551	2.564	19.062	72.823	64
1790	178.9	5.693	2.542	18.736	73.029	64
1791	179	5.709	2.429	19.088	72.773	64
1792	179.1	6.1	2.126	18.204	73.57	64
1793	179.2	5.578	2.395	19.02	73.007	64
1794	179.3	5.794	2.555	18.186	73.465	64
1795	179.4	5.702	2.697	19.507	72.093	64
1796	179.5	5.493	2.542	18.637	73.328	64
1797	179.6	5.809	2.455	18.833	72.903	64
1798	179.7	5.772	2.367	19.125	72.736	64
1799	179.8	5.964	2.384	19.093	72.559	64
1800	179.9	6.027	2.372	18.875	72.727	64
1801	180	5.304	2.529	19.689	72.478	64
1802	180.1	5.747	2.44	18.343	73.47	64
1803	180.2	5.89	2.408	18.861	72.84	64
1804	180.3	6.235	2.454	19.344	71.967	64
1805	180.4	5.348	2.482	19.047	73.122	64
1806	180.5	5.694	2.232	19.6	72.474	64
1807	180.6	5.387	2.592	18.884	73.137	64
1808	180.7	5.214	2.667	19.721	72.398	64
1809	180.8	5.578	2.471	18.638	73.312	64
1810	180.9	5.348	2.512	19.375	72.765	64
1811	181	5.508	2.378	19.338	72.776	64
1812	181.1	5.06	2.493	19.488	72.959	64
1813	181.2	5.296	2.625	19.437	72.642	64
1814	181.3	5.532	2.537	19.333	72.597	64
1815	181.4	5.888	2.462	18.733	72.917	64
1816	181.5	5.366	2.559	19.109	72.967	64
1817	181.6	5.374	2.505	19.462	72.659	64
1818	181.7	5.642	2.526	18.589	73.242	64
1819	181.8	5.392	2.688	19.328	72.592	64
1820	181.9	5.324	2.548	19.443	72.685	64
						64
						64
						64
						64
						64
						64
						64
						64
						64
						64
						64
						64
						64
						64
						64
						64
						64
						64
						64
						64
						64
						64
						64
						64
						64
						64
						64
						64
						64
						64
						64
						64
						64
						64
						64
						64
						64
						64
						64
						64
						64
						64
						64
						64
						64
						64
						64
						64
						64
						64

## Sheet: after prev etching
Point	Distance_microns	ZrL_weightpercent	TiK_weightpercent	NdL_weightpercent	FeK_weightpercent	Frame
1	0	6.254	2.69	19.37	71.686	76
2	0.1	5.368	2.563	19.525	72.544	76
3	0.2	5.769	2.768	19.147	72.316	76
4	0.3	5.831	2.483	19.249	72.437	76
5	0.4	5.6	2.514	19.007	72.878	76
6	0.5	5.914	2.639	19.615	71.832	76
7	0.6	5.649	2.533	19.219	72.599	76
8	0.7	5.635	2.562	18.932	72.871	76
9	0.8	5.493	2.545	19.692	72.27	76
10	0.9	5.998	2.603	19.458	71.941	76
11	1	5.669	2.756	19.761	71.814	76
12	1.1	5.754	2.563	19.322	72.361	76
13	1.2	5.81	2.472	19.184	72.534	76
14	1.3	6.239	2.471	19.157	72.133	76
15	1.4	5.983	2.534	19.133	72.351	76
16	1.5	5.505	2.497	19.636	72.361	76
17	1.6	6.01	2.574	19.545	71.87	76
18	1.7	6.135	2.639	19.294	71.932	76
19	1.8	5.999	2.534	19.444	72.023	76
20	1.9	5.719	2.648	19.454	72.179	76
21	2	5.732	2.676	20.02	71.572	76
22	2.1	5.565	2.77	19.602	72.063	76
23	2.2	5.456	2.652	19.579	72.314	76
24	2.3	5.818	2.594	19.901	71.688	76
25	2.4	5.669	2.61	19.605	72.117	76
26	2.5	5.985	2.406	18.311	73.298	76
27	2.6	5.718	2.58	19.269	72.433	76
28	2.7	5.934	2.682	19.477	71.908	76
29	2.8	5.528	2.674	19.169	72.629	76
30	2.9	5.713	2.634	19.582	72.071	76
31	3	5.572	2.737	19.813	71.877	76
32	3.1	5.914	2.559	19.019	72.507	76
33	3.2	5.894	2.568	19.172	72.366	76
34	3.3	6.021	2.482	19.097	72.4	76
35	3.4	5.922	2.498	19.861	71.718	76
36	3.5	6.265	2.557	19.606	71.572	76
37	3.6	6.063	2.62	19.172	72.145	76
38	3.7	5.9	2.631	18.975	72.494	76
39	3.8	6.159	2.663	19.744	71.434	76
40	3.9	5.995	2.689	19.315	72.002	76
41	4	5.851	2.712	19.62	71.817	76
42	4.1	5.658	2.551	19.133	72.657	76
43	4.2	5.794	2.387	19.453	72.366	76
44	4.3	6.017	2.751	18.93	72.302	76
45	4.4	5.682	2.684	19.812	71.823	76
46	4.5	5.4	2.708	19.233	72.659	76
47	4.6	6.195	2.559	18.926	72.32	76
48	4.7	5.686	2.67	19.583	72.061	76
49	4.8	5.752	2.322	18.976	72.95	76
50	4.9	5.986	2.453	20.057	71.504	76
51	5	6.167	2.581	19.673	71.58	76
52	5.1	5.856	2.511	19.579	72.055	76
53	5.2	5.957	2.962	19.918	71.162	76
54	5.3	6.259	2.454	19.479	71.809	76
55	5.4	5.755	2.619	19.508	72.118	76
56	5.5	5.412	2.558	19.882	72.147	76
57	5.6	5.993	2.731	19.366	71.91	76
58	5.7	5.946	2.617	19.502	71.935	76
59	5.8	5.482	2.556	19.585	72.378	76
60	5.9	6.446	2.559	18.926	72.069	76
61	6	5.93	2.581	19.553	71.935	76
62	6.1	6.03	2.632	19.678	71.66	76
63	6.2	5.843	2.526	19.401	72.23	76
64	6.3	5.664	2.617	19.294	72.425	76
65	6.4	5.826	2.638	19.232	72.303	76
66	6.5	5.613	2.581	19.118	72.689	76
67	6.6	6.008	2.629	19.029	72.334	76
68	6.7	6.072	2.509	19.765	71.654	76
69	6.8	6.037	2.567	19.484	71.912	76
70	6.9	6.171	2.775	19.292	71.762	76
71	7	5.894	2.655	19.267	72.184	76
72	7.1	6.159	2.542	18.294	73.005	76
73	7.2	6.375	2.509	19.262	71.855	76
74	7.3	6.04	2.688	19.88	71.392	76
75	7.4	6.231	2.693	19.838	71.238	76
76	7.5	6.407	2.635	19.604	71.354	76
77	7.6	6.2	2.75	19.668	71.382	76
78	7.7	6.142	2.616	19.607	71.635	76
79	7.8	6.19	2.783	19.739	71.288	76
80	7.9	6.465	2.787	18.859	71.889	76
81	8	6.027	2.811	19.378	71.784	76
82	8.1	5.939	2.631	18.91	72.52	76
83	8.2	6.053	2.78	19.704	71.463	76
84	8.3	5.993	2.791	18.792	72.425	76
85	8.4	6.17	2.756	18.428	72.645	76
86	8.5	5.627	2.738	19.53	72.104	76
87	8.6	5.98	2.798	19.654	71.568	76
88	8.7	5.948	2.642	18.392	73.017	76
89	8.8	5.959	2.649	19.556	71.835	76
90	8.9	5.963	2.762	19.073	72.202	76
91	9	6.322	2.649	19.222	71.808	76
92	9.1	6.092	2.597	19.298	72.012	76
93	9.2	5.484	2.742	19.757	72.017	76
94	9.3	5.993	2.618	19.085	72.303	76
95	9.4	5.805	2.677	19.807	71.711	76
96	9.5	5.733	2.785	19.474	72.008	76
97	9.6	6.043	2.572	19.215	72.17	76
98	9.7	6.055	2.799	19.742	71.403	76
99	9.8	5.798	2.572	19.128	72.503	76
100	9.9	5.602	2.726	19.093	72.579	76
101	10	6.002	2.8	19.579	71.619	76
102	10.1	6.113	2.802	19.437	71.648	76
103	10.2	6.253	2.357	19.011	72.379	76
104	10.3	6.197	2.538	19.096	72.169	76
105	10.4	6.479	2.781	19.626	71.114	76
106	10.5	6.26	2.576	18.184	72.979	76
107	10.6	6.006	2.675	20.075	71.245	76
108	10.7	6.332	2.815	19.319	71.534	76
109	10.8	5.669	2.466	18.534	73.331	76
110	10.9	6.346	2.624	18.904	72.126	76
111	11	6.148	2.533	19.018	72.302	76
112	11.1	5.924	2.686	19.64	71.75	76
113	11.2	6.169	2.588	18.591	72.653	76
114	11.3	6.159	2.935	19.411	71.495	76
115	11.4	6.113	2.289	18.623	72.974	76
116	11.5	6.623	2.77	18.946	71.661	76
117	11.6	6.335	2.769	18.824	72.072	76
118	11.7	6.537	2.66	19.17	71.633	76
119	11.8	5.686	2.784	18.836	72.694	76
120	11.9	6.875	2.992	18.767	71.366	76
121	12	6.205	2.869	19.107	71.819	76
122	12.1	5.793	2.777	19.267	72.163	76
123	12.2	6.131	2.916	18.569	72.385	76
124	12.3	6.344	2.686	18.3	72.67	76
125	12.4	6.113	2.947	18.669	72.272	76
126	12.5	6.236	2.716	18.992	72.056	76
127	12.6	6.392	2.698	18.707	72.202	76
128	12.7	6.322	3.026	19.457	71.194	76
129	12.8	6.327	2.8	18.77	72.103	76
130	12.9	6.365	2.718	19.085	71.832	76
131	13	6.21	2.725	19.031	72.034	76
132	13.1	5.972	2.696	19.409	71.923	76
133	13.2	6.532	2.678	18.886	71.904	76
134	13.3	6.053	2.699	18.361	72.887	76
135	13.4	6.406	2.604	19.07	71.92	76
136	13.5	6.335	2.857	19.197	71.611	76
137	13.6	6.603	2.694	18.829	71.874	76
138	13.7	6.333	2.85	18.994	71.823	76
139	13.8	6.198	2.734	19.39	71.679	76
140	13.9	6.271	2.792	19.478	71.459	76
141	14	6.37	2.778	19.279	71.573	76
142	14.1	6.427	2.698	19.007	71.867	76
143	14.2	6.42	2.834	19.009	71.737	76
144	14.3	5.939	2.67	19.316	72.074	76
145	14.4	6.179	2.771	19.106	71.944	76
146	14.5	6.314	2.831	19.211	71.644	76
147	14.6	6.334	2.599	19.2	71.866	76
148	14.7	6.786	2.466	17.717	73.03	76
149	14.8	6.281	2.835	19.515	71.368	76
150	14.9	6.409	2.725	19.444	71.421	76
151	15	6.122	2.933	19.212	71.733	76
152	15.1	6.533	2.787	18.986	71.694	76
153	15.2	6.123	2.969	19.234	71.674	76
154	15.3	6.573	2.738	19.004	71.685	76
155	15.4	7.014	2.727	18.491	71.768	76
156	15.5	6.37	2.64	18.563	72.427	76
157	15.6	6.512	2.728	18.598	72.162	76
158	15.7	6.363	2.758	18.383	72.496	76
159	15.8	6.529	2.965	19.222	71.284	76
160	15.9	6.565	2.699	18.34	72.396	76
161	16	6.573	2.309	17.926	73.191	76
162	16.1	6.627	2.73	18.443	72.2	76
163	16.2	6.669	2.565	17.679	73.086	76
164	16.3	6.697	2.804	18.556	71.943	76
165	16.4	6.895	2.648	17.677	72.78	76
166	16.5	6.683	2.635	17.867	72.815	76
167	16.6	6.717	2.82	18.779	71.683	76
168	16.7	6.422	2.525	18.011	73.041	76
169	16.8	6.362	2.804	18.295	72.539	76
170	16.9	6.359	2.972	18.881	71.788	76
171	17	6.751	2.758	18.68	71.811	76
172	17.1	6.62	2.716	18.282	72.382	76
173	17.2	6.915	2.867	18.933	71.285	76
174	17.3	6.966	2.723	18.116	72.195	76
175	17.4	6.92	2.876	17.885	72.319	76
176	17.5	6.719	2.971	19.041	71.269	76
177	17.6	6.723	2.807	18.446	72.024	76
178	17.7	6.89	2.824	17.266	73.02	76
179	17.8	7.084	2.881	18.45	71.586	76
180	17.9	6.695	2.783	18.704	71.818	76
181	18	7.13	2.729	18.864	71.278	76
182	18.1	6.816	2.991	18.278	71.916	76
183	18.2	7.175	2.956	17.298	72.571	76
184	18.3	7.024	2.88	18.416	71.68	76
185	18.4	7.135	2.838	17.989	72.038	76
186	18.5	6.835	2.887	18.472	71.806	76
187	18.6	7.385	3.076	17.924	71.615	76
188	18.7	7.089	2.871	18.163	71.876	76
189	18.8	7.351	3.237	18.341	71.071	76
190	18.9	7.153	3.064	18.062	71.721	76
191	19	7.449	3.024	18.015	71.513	76
192	19.1	7.171	2.972	17.314	72.542	76
193	19.2	7.097	3.182	17.94	71.781	76
194	19.3	7.509	3.248	18.432	70.811	76
195	19.4	7.017	3.154	17.923	71.905	76
196	19.5	7.136	2.89	17.454	72.52	76
197	19.6	7.043	3.173	17.924	71.86	76
198	19.7	7.233	3.255	18.112	71.4	76
199	19.8	7.565	2.979	16.967	72.489	76
200	19.9	7.089	3.037	17.155	72.72	76
201	20	7.563	3.262	17.255	71.92	76
202	20.1	7.301	3.151	17.805	71.742	76
203	20.2	7.629	3.09	17.569	71.712	76
204	20.3	7.354	3.199	17.507	71.94	76
205	20.4	7.401	3.179	17.842	71.577	76
206	20.5	7.446	3.035	17.996	71.523	76
207	20.6	7.541	3.104	17.938	71.416	76
208	20.7	7.504	3.19	17.229	72.078	76
209	20.8	7.381	3.066	17.642	71.911	76
210	20.9	7.367	3.067	17.283	72.283	76
211	21	7.378	2.976	18.006	71.64	76
212	21.1	7.066	3.235	17.889	71.81	76
213	21.2	7.149	3.009	17.554	72.288	76
214	21.3	7.529	2.7	17.274	72.497	76
215	21.4	7.292	2.914	17.767	72.028	76
216	21.5	7.051	3.097	18.027	71.826	76
217	21.6	7.345	2.799	17.395	72.461	76
218	21.7	7.321	2.806	17.003	72.87	76
219	21.8	7.33	2.948	18.013	71.71	76
220	21.9	7.029	3.137	17.795	72.039	76
221	22	7.584	2.845	17.608	71.963	76
222	22.1	7.256	3.144	17.559	72.042	76
223	22.2	6.931	3.06	17.527	72.481	76
224	22.3	6.864	2.821	17.47	72.845	76
225	22.4	6.839	2.974	17.805	72.382	76
226	22.5	6.908	2.996	17.694	72.402	76
227	22.6	7.504	3.04	17.779	71.677	76
228	22.7	7.13	2.873	17.746	72.251	76
229	22.8	7.069	3.018	17.573	72.34	76
230	22.9	6.859	3.198	18.194	71.749	76
231	23	7.104	3.168	17.353	72.375	76
232	23.1	7.415	2.852	17.2	72.534	76
233	23.2	7.294	3.074	17.724	71.909	76
234	23.3	7.076	2.963	18.155	71.806	76
235	23.4	6.903	2.894	17.927	72.275	76
236	23.5	6.67	2.853	17.6	72.877	76
237	23.6	6.752	3.008	17.858	72.381	76
238	23.7	6.635	3.149	18.451	71.765	76
239	23.8	7.167	2.986	17.536	72.311	76
240	23.9	6.74	3.027	17.981	72.253	76
241	24	6.386	3.076	18.026	72.512	76
242	24.1	6.464	2.926	18.095	72.515	76
243	24.2	6.832	2.972	17.432	72.765	76
244	24.3	7.081	2.988	17.738	72.193	76
245	24.4	6.278	2.989	18.194	72.539	76
246	24.5	6.623	2.766	17.972	72.639	76
247	24.6	6.918	2.957	18.033	72.092	76
248	24.7	6.989	2.874	17.607	72.53	76
249	24.8	6.698	2.507	17.186	73.609	76
250	24.9	6.744	2.916	18.278	72.061	76
251	25	6.671	2.8	18.01	72.518	76
252	25.1	6.932	2.897	18.497	71.674	76
253	25.2	6.906	2.639	17.728	72.726	76
254	25.3	6.737	2.573	17.873	72.817	76
255	25.4	6.483	2.818	18.346	72.353	76
256	25.5	6.604	2.766	17.916	72.713	76
257	25.6	6.018	2.849	19.09	72.044	76
258	25.7	6.167	3.039	17.995	72.8	76
259	25.8	6.097	2.768	18.313	72.823	76
260	25.9	6.288	2.7	19.365	71.647	76
261	26	6.271	2.648	18.873	72.209	76
262	26.1	6.298	2.94	18.967	71.795	76
263	26.2	6.047	2.769	18.646	72.537	76
264	26.3	5.97	2.456	18.918	72.656	76
265	26.4	6.031	2.638	18.754	72.577	76
266	26.5	5.808	2.618	18.389	73.185	76
267	26.6	6.589	2.711	18.763	71.937	76
268	26.7	6.455	2.812	18.848	71.885	76
269	26.8	5.679	2.709	19.143	72.469	76
270	26.9	5.607	2.811	19.467	72.114	76
271	27	5.57	2.685	18.705	73.041	76
272	27.1	6.24	2.671	19.626	71.463	76
273	27.2	6.09	2.6	19.349	71.961	76
274	27.3	6.007	2.682	18.945	72.366	76
275	27.4	5.95	2.451	18.847	72.753	76
276	27.5	5.244	2.716	20.192	71.848	76
277	27.6	5.693	2.566	20.08	71.662	76
278	27.7	5.992	2.65	19.271	72.087	76
279	27.8	5.476	2.544	19.254	72.727	76
280	27.9	5.863	2.601	19.837	71.699	76
281	28	5.995	2.517	19.548	71.94	76
282	28.1	5.908	2.774	19.432	71.887	76
283	28.2	6.251	2.355	18.562	72.832	76
284	28.3	6.089	2.48	19.725	71.705	76
285	28.4	5.244	2.51	20.321	71.925	76
286	28.5	5.48	2.54	19.715	72.265	76
287	28.6	5.998	2.553	19.448	72.001	76
288	28.7	5.725	2.727	19.543	72.005	76
289	28.8	6.038	2.68	19.052	72.23	76
290	28.9	5.455	2.619	19.543	72.382	76
291	29	5.765	2.494	19.466	72.275	76
292	29.1	5.557	2.406	19.286	72.752	76
293	29.2	5.606	2.588	19.698	72.108	76
294	29.3	5.797	2.641	18.801	72.761	76
295	29.4	5.312	2.651	19.908	72.129	76
296	29.5	5.701	2.812	19.557	71.93	76
297	29.6	5.911	2.602	19.498	71.989	76
298	29.7	6.169	2.5	18.867	72.463	76
299	29.8	5.391	2.562	19.542	72.505	76
300	29.9	5.775	2.719	19.15	72.356	76
301	30	4.916	2.652	19.621	72.811	76
302	30.1	5.813	2.316	19.304	72.567	76
303	30.2	6.116	2.46	19.242	72.182	76
304	30.3	6.185	2.435	18.738	72.641	76
305	30.4	5.836	2.536	19.243	72.385	76
306	30.5	5.935	2.768	19.544	71.752	76
307	30.6	5.689	2.541	19.288	72.483	76
308	30.7	5.57	2.532	18.922	72.976	76
309	30.8	5.613	2.57	19.625	72.191	76
310	30.9	5.904	2.732	19.33	72.034	76
311	31	5.129	2.566	19.325	72.98	76
312	31.1	6.071	2.677	19.302	71.95	76
313	31.2	5.973	2.607	19.496	71.924	76
314	31.3	5.569	2.43	19.317	72.684	76
315	31.4	5.586	2.649	19.989	71.775	76
316	31.5	5.651	2.599	19.2	72.55	76
317	31.6	5.905	2.504	19.822	71.77	76
318	31.7	6.098	2.697	19.627	71.578	76
319	31.8	5.782	2.495	19.564	72.158	76
320	31.9	6.087	2.504	19.33	72.079	76
321	32	5.902	2.54	19.014	72.544	76
322	32.1	5.97	2.6	19.301	72.129	76
323	32.2	5.761	2.661	19.711	71.867	76
324	32.3	5.308	2.471	19.387	72.834	76
325	32.4	5.816	2.35	18.871	72.962	76
326	32.5	5.929	2.625	19.193	72.253	76
327	32.6	5.603	2.665	19.536	72.196	76
328	32.7	5.522	2.436	19.157	72.885	76
329	32.8	5.941	2.664	19.432	71.963	76
330	32.9	5.474	2.52	18.511	73.495	76
331	33	5.922	2.571	20.005	71.501	76
332	33.1	6.023	2.359	19.372	72.247	76
333	33.2	5.481	2.513	19.288	72.719	76
334	33.3	5.75	2.573	19.811	71.866	76
335	33.4	5.966	2.659	19.839	71.535	76
336	33.5	5.807	2.659	19.055	72.479	76
337	33.6	6.163	2.493	18.706	72.638	76
338	33.7	5.715	2.612	19.371	72.302	76
339	33.8	5.946	2.404	19.016	72.633	76
340	33.9	5.417	2.69	19.856	72.037	76
341	34	5.383	2.325	18.613	73.68	76
342	34.1	5.868	2.235	18.347	73.55	76
343	34.2	5.551	2.659	19.61	72.18	76
344	34.3	5.845	2.675	19.181	72.299	76
345	34.4	5.743	2.554	19.419	72.285	76
346	34.5	6.095	2.475	18.361	73.069	76
347	34.6	5.575	2.705	19.826	71.893	76
348	34.7	5.792	2.424	19.168	72.616	76
349	34.8	5.889	2.788	19.733	71.59	76
350	34.9	4.998	2.654	19.429	72.92	76
351	35	6.174	2.504	19.047	72.275	76
352	35.1	5.951	2.568	19.364	72.117	76
353	35.2	5.642	2.406	19.049	72.903	76
354	35.3	6.091	2.643	19.577	71.689	76
355	35.4	5.827	2.491	19.296	72.386	76
356	35.5	6.123	2.516	18.732	72.629	76
357	35.6	6.105	2.567	19.092	72.236	76
358	35.7	5.803	2.758	19.015	72.423	76
359	35.8	5.829	2.738	19.319	72.115	76
360	35.9	5.75	2.589	19.557	72.103	76
361	36	6.082	2.423	18.279	73.215	76
362	36.1	6.296	2.809	19.165	71.73	76
363	36.2	5.845	2.569	19.05	72.537	76
364	36.3	6.191	2.687	19.506	71.616	76
365	36.4	6.089	2.566	18.974	72.371	76
366	36.5	6.246	2.725	19.592	71.436	76
367	36.6	6.033	2.577	19.112	72.278	76
368	36.7	5.891	2.591	19.063	72.455	76
369	36.8	5.614	2.342	18.396	73.649	76
370	36.9	6.213	2.62	18.138	73.029	76
371	37	6.04	2.708	19.271	71.981	76
372	37.1	6.119	2.567	19.716	71.599	76
373	37.2	6.071	2.657	19.068	72.203	76
374	37.3	6.095	2.674	19.062	72.169	76
375	37.4	6.049	2.557	19.477	71.918	76
376	37.5	6.182	2.762	18.934	72.122	76
377	37.6	6.081	2.674	19.07	72.175	76
378	37.7	5.602	2.532	18.957	72.909	76
379	37.8	5.667	2.815	20.055	71.463	76
380	37.9	6.154	2.67	19.083	72.092	76
381	38	5.78	2.747	19.064	72.409	76
382	38.1	6.077	2.728	19.144	72.051	76
383	38.2	6.513	2.695	19.203	71.588	76
384	38.3	5.908	2.699	19.352	72.041	76
385	38.4	6.27	2.64	19.345	71.744	76
386	38.5	6.519	2.745	19.074	71.661	76
387	38.6	6.391	2.408	18.223	72.978	76
388	38.7	5.921	2.582	18.921	72.576	76
389	38.8	6.246	2.579	18.799	72.377	76
390	38.9	5.717	2.705	19.968	71.61	76
391	39	5.871	2.744	19.091	72.293	76
392	39.1	5.841	2.844	19.717	71.598	76
393	39.2	6.078	2.66	18.765	72.498	76
394	39.3	5.802	2.787	19.254	72.157	76
395	39.4	6.197	2.534	19.097	72.172	76
396	39.5	6.267	2.557	18.615	72.561	76
397	39.6	6.451	2.421	18.425	72.703	76
398	39.7	6.2	2.864	18.935	72.001	76
399	39.8	5.889	2.782	18.758	72.57	76
400	39.9	6.395	2.846	19.415	71.343	76
401	40	6.16	2.663	19.111	72.066	76
402	40.1	6.021	2.757	18.599	72.622	76
403	40.2	5.858	2.677	19.3	72.166	76
404	40.3	6.012	2.721	19.197	72.07	76
405	40.4	6.075	2.642	18.513	72.77	76
406	40.5	6.418	2.8	18.732	72.05	76
407	40.6	6.142	2.466	19.34	72.052	76
408	40.7	6.187	2.634	18.452	72.727	76
409	40.8	6.197	2.747	19.063	71.993	76
410	40.9	6.228	2.653	19.198	71.921	76
411	41	6.426	2.442	18.045	73.087	76
412	41.1	5.971	2.567	18.019	73.443	76
413	41.2	6.428	2.813	18.402	72.356	76
414	41.3	6.367	2.648	18.881	72.104	76
415	41.4	5.952	2.778	18.712	72.558	76
416	41.5	6.296	2.711	18.581	72.411	76
417	41.6	6.188	2.73	18.32	72.762	76
418	41.7	6.292	2.761	19.566	71.38	76
419	41.8	6.084	2.82	18.64	72.457	76
420	41.9	6.448	2.658	18.548	72.346	76
421	42	6.712	2.797	19.293	71.198	76
422	42.1	6.409	2.613	17.742	73.237	76
423	42.2	6.29	2.808	19.463	71.44	76
424	42.3	6.093	2.636	18.845	72.426	76
425	42.4	6.42	2.627	19.347	71.606	76
426	42.5	6.247	2.775	18.292	72.686	76
427	42.6	6.029	2.911	18.927	72.134	76
428	42.7	5.938	2.584	18.338	73.139	76
429	42.8	6.354	2.828	18.582	72.237	76
430	42.9	6.382	2.647	18.277	72.694	76
431	43	6.406	2.722	19.424	71.448	76
432	43.1	6.55	2.812	18.764	71.874	76
433	43.2	6.08	2.868	18.491	72.561	76
434	43.3	6.104	2.761	19.02	72.116	76
435	43.4	6.108	2.663	18.092	73.138	76
436	43.5	6.568	2.816	19.266	71.35	76
437	43.6	6.068	2.981	18.857	72.094	76
438	43.7	6.231	2.651	18.793	72.326	76
439	43.8	6.202	2.856	18.854	72.088	76
440	43.9	6.53	2.725	18.857	71.887	76
441	44	6.675	2.866	19.148	71.311	76
442	44.1	6.486	2.793	19.149	71.571	76
443	44.2	6.612	2.846	18.169	72.373	76
444	44.3	6.6	2.883	18.299	72.218	76
445	44.4	6.544	2.694	18.562	72.2	76
446	44.5	6.524	2.634	19.331	71.512	76
447	44.6	6.789	2.855	19.121	71.234	76
448	44.7	6.466	2.857	19.539	71.138	76
449	44.8	6.189	2.753	18.91	72.147	76
450	44.9	6.319	2.972	19.021	71.688	76
451	45	6.804	2.754	18.161	72.281	76
452	45.1	6.099	2.765	18.109	73.027	76
453	45.2	6.449	2.748	18.338	72.464	76
454	45.3	6.796	2.833	18.709	71.662	76
455	45.4	6.464	2.743	18.422	72.37	76
456	45.5	6.58	2.722	17.869	72.829	76
457	45.6	6.674	2.782	18.629	71.915	76
458	45.7	6.424	2.809	19.134	71.633	76
459	45.8	6.833	3.087	17.842	72.238	76
460	45.9	6.926	2.771	18.194	72.11	76
461	46	6.51	2.753	18.622	72.114	76
462	46.1	6.441	2.797	18.016	72.746	76
463	46.2	6.706	2.893	17.942	72.459	76
464	46.3	6.91	2.624	17.412	73.054	76
465	46.4	6.663	2.838	18.582	71.917	76
466	46.5	7.154	2.965	17.611	72.27	76
467	46.6	6.438	2.749	18.476	72.338	76
468	46.7	6.677	2.887	18.926	71.511	76
469	46.8	6.984	2.941	18.299	71.776	76
470	46.9	7.146	2.966	18.213	71.676	76
471	47	6.67	2.928	18.398	72.004	76
472	47.1	6.63	2.761	17.902	72.706	76
473	47.2	6.928	2.765	18.426	71.881	76
474	47.3	7.073	2.843	18.28	71.804	76
475	47.4	6.949	2.775	18.047	72.23	76
476	47.5	6.795	2.753	17.828	72.624	76
477	47.6	6.72	2.91	18.067	72.303	76
478	47.7	6.962	3.086	18.557	71.395	76
479	47.8	6.972	2.948	18.031	72.05	76
480	47.9	6.662	2.974	18.394	71.97	76
481	48	7.335	2.704	17.938	72.022	76
482	48.1	6.768	2.805	17.632	72.795	76
483	48.2	6.996	2.865	17.634	72.505	76
484	48.3	6.96	3.034	17.572	72.434	76
485	48.4	7.396	3.034	17.356	72.214	76
486	48.5	7.071	2.844	17.781	72.303	76
487	48.6	7.324	2.762	17.465	72.449	76
488	48.7	6.884	2.901	18.133	72.083	76
489	48.8	7.183	2.914	18.196	71.707	76
490	48.9	7.016	3.03	18.365	71.589	76
491	49	7.07	2.875	17.934	72.122	76
492	49.1	6.662	2.958	17.476	72.905	76
493	49.2	7.166	2.812	17.662	72.36	76
494	49.3	7.181	2.898	17.719	72.202	76
495	49.4	7.239	3.066	17.676	72.019	76
496	49.5	7.221	2.956	17.632	72.191	76
497	49.6	6.954	2.96	17.732	72.354	76
498	49.7	7.135	3	17.424	72.441	76
499	49.8	7.153	2.969	16.954	72.923	76
500	49.9	7.295	2.968	17.963	71.774	76
501	50	7.085	3.041	18.103	71.771	76
502	50.1	7.113	3.047	17.874	71.967	76
503	50.2	7.746	3.004	17.315	71.935	76
504	50.3	7.54	2.868	18.124	71.468	76
505	50.4	7.297	3.096	17.779	71.828	76
506	50.5	7.318	2.956	16.892	72.834	76
507	50.6	7.318	3.019	16.648	73.014	76
508	50.7	7.282	3.011	17.264	72.443	76
509	50.8	7.217	2.946	17.316	72.521	76
510	50.9	7.521	2.989	17.664	71.826	76
511	51	7.503	3.224	17.46	71.814	76
512	51.1	7.617	2.8	16.707	72.876	76
513	51.2	7.773	3.05	17.58	71.598	76
514	51.3	6.946	3.147	17.4	72.507	76
515	51.4	7.445	2.897	16.759	72.899	76
516	51.5	7.394	3.109	17.188	72.308	76
517	51.6	7.069	2.871	16.823	73.238	76
518	51.7	7.639	2.989	16.712	72.66	76
519	51.8	7.135	3.101	17.961	71.802	76
520	51.9	7.516	2.959	16.715	72.809	76
521	52	7.182	3.034	17.257	72.528	76
522	52.1	7.451	2.971	17.421	72.157	76
523	52.2	6.37	3.001	17.645	72.984	76
524	52.3	7.375	3.131	16.573	72.921	76
525	52.4	7.329	3.118	16.405	73.148	76
526	52.5	7.408	3.022	17.114	72.457	76
527	52.6	6.957	2.969	17.49	72.584	76
528	52.7	7.45	2.878	17.294	72.378	76
529	52.8	6.747	2.876	16.372	74.004	76
530	52.9	6.734	2.999	17.309	72.958	76
531	53	6.808	3.04	18.152	72	76
532	53.1	6.76	2.895	17.327	73.018	76
533	53.2	6.363	2.942	17.163	73.532	76
534	53.3	7.3	3.164	17.256	72.28	76
535	53.4	6.777	2.869	17.087	73.267	76
536	53.5	6.709	2.904	17.03	73.357	76
537	53.6	6.336	2.626	17.241	73.796	76
538	53.7	6.446	3.081	17.752	72.721	76
539	53.8	6.771	2.779	16.556	73.894	76
540	53.9	6.551	2.966	17.526	72.956	76
541	54	6.603	2.975	18.351	72.071	76
542	54.1	6.679	2.99	18.286	72.045	76
543	54.2	6.86	2.813	17.637	72.689	76
544	54.3	6.778	2.627	17.444	73.151	76
545	54.4	6.199	2.84	18.319	72.643	76
546	54.5	6.63	2.632	17.347	73.391	76
547	54.6	6.285	2.885	18.63	72.199	76
548	54.7	6.109	2.999	18.076	72.816	76
549	54.8	6.246	3.008	18.72	72.026	76
550	54.9	6.5	2.959	18.149	72.391	76
551	55	6.432	2.824	18.073	72.671	76
552	55.1	6.146	2.755	18.714	72.385	76
553	55.2	5.929	3.008	18.811	72.251	76
554	55.3	6.011	2.789	18.881	72.319	76
555	55.4	6.025	2.688	18.033	73.255	76
556	55.5	6.3	2.593	18.422	72.685	76
557	55.6	5.77	2.857	19.403	71.969	76
558	55.7	5.58	2.866	19.503	72.05	76
559	55.8	6.134	2.684	18.845	72.336	76
560	55.9	5.727	2.782	18.852	72.64	76
561	56	5.86	2.712	19.283	72.146	76
562	56.1	5.569	2.552	19.441	72.438	76
563	56.2	5.571	2.701	19.196	72.533	76
564	56.3	5.923	2.618	19.373	72.087	76
565	56.4	5.829	2.771	19.274	72.126	76
566	56.5	6.057	2.656	19.089	72.198	76
567	56.6	6.302	2.56	19.248	71.89	76
568	56.7	5.36	2.67	20.407	71.563	76
569	56.8	6.022	2.547	18.433	72.999	76
570	56.9	5.784	2.649	19.158	72.409	76
571	57	6.017	2.608	19.694	71.68	76
572	57.1	6.034	2.486	18.455	73.025	76
573	57.2	6.195	2.448	19.249	72.108	76
574	57.3	6.022	2.572	18.729	72.677	76
575	57.4	5.68	2.698	19.928	71.694	76
576	57.5	5.938	2.777	19.318	71.968	76
577	57.6	5.352	2.713	19.464	72.472	76
578	57.7	5.822	2.469	18.857	72.852	76
579	57.8	6.09	2.523	18.694	72.693	76
580	57.9	6.256	2.431	18.508	72.805	76
581	58	5.577	2.614	19.411	72.398	76
582	58.1	5.929	2.636	19.154	72.281	76
583	58.2	5.734	2.577	19.364	72.326	76
584	58.3	6.097	2.728	19.64	71.536	76
585	58.4	5.965	2.464	19.23	72.341	76
586	58.5	5.61	2.699	19.745	71.946	76
587	58.6	5.925	2.706	19.394	71.975	76
588	58.7	5.798	2.488	18.544	73.17	76
589	58.8	5.541	2.465	18.468	73.526	76
590	58.9	5.508	2.575	19.534	72.383	76
591	59	6.023	2.455	19.072	72.45	76
592	59.1	5.71	2.544	19.227	72.518	76
593	59.2	5.755	2.555	19.429	72.26	76
594	59.3	5.681	2.729	19.817	71.773	76
595	59.4	6.148	2.582	18.991	72.279	76
596	59.5	6.034	2.721	19.021	72.224	76
597	59.6	5.682	2.598	19.318	72.402	76
598	59.7	5.982	2.684	19.326	72.008	76
599	59.8	6.224	2.525	18.791	72.459	76
600	59.9	5.849	2.638	19.421	72.092	76
601	60	6.086	2.627	19.318	71.969	76
602	60.1	6.125	2.75	19.183	71.942	76
603	60.2	5.836	2.746	19.145	72.273	76
604	60.3	5.984	2.586	18.779	72.65	76
605	60.4	5.904	2.62	19.638	71.837	76
606	60.5	5.733	2.597	18.89	72.781	76
607	60.6	5.92	2.577	19.261	72.243	76
608	60.7	5.786	2.709	19.122	72.382	76
609	60.8	6.028	2.715	18.776	72.482	76
610	60.9	6.051	2.665	19.731	71.554	76
611	61	5.883	2.378	18.919	72.82	76
612	61.1	5.724	2.755	18.989	72.531	76
613	61.2	6.454	2.66	19.088	71.798	76
614	61.3	6.153	2.648	18.438	72.761	76
615	61.4	6.395	2.79	18.918	71.897	76
616	61.5	6.053	2.745	19.193	72.009	76
617	61.6	5.786	2.588	18.916	72.71	76
618	61.7	5.937	2.624	19.367	72.072	76
619	61.8	5.918	2.523	19.253	72.306	76
620	61.9	6.382	2.633	19.38	71.605	76
621	62	5.894	2.616	18.402	73.089	76
622	62.1	5.714	2.616	18.632	73.038	76
623	62.2	6.095	2.647	18.963	72.294	76
624	62.3	5.858	2.685	18.499	72.958	76
625	62.4	6.187	2.487	18.647	72.68	76
626	62.5	6.089	2.617	18.806	72.488	76
627	62.6	6.223	2.638	18.637	72.502	76
628	62.7	6.228	2.714	18.781	72.277	76
629	62.8	6.372	2.676	18.408	72.544	76
630	62.9	6.113	2.652	19.177	72.058	76
631	63	6.433	2.553	19.524	71.49	76
632	63.1	6.735	2.603	18.562	72.099	76
633	63.2	6.558	2.572	18.917	71.953	76
634	63.3	6.574	2.86	18.85	71.717	76
635	63.4	6.31	2.625	18.713	72.352	76
636	63.5	6.307	2.616	18.788	72.289	76
637	63.6	6.472	2.657	18.986	71.885	76
638	63.7	5.898	2.66	18.395	73.047	76
639	63.8	6.076	2.852	18.951	72.121	76
640	63.9	6.199	2.575	18.489	72.737	76
641	64	6.38	2.764	18.639	72.217	76
642	64.1	6.002	2.717	18.842	72.439	76
643	64.2	6.783	2.762	18.272	72.183	76
644	64.3	6.199	2.87	18.587	72.344	76
645	64.4	6.502	2.976	19.554	70.968	76
646	64.5	6.553	3.025	18.678	71.745	76
647	64.6	6.332	2.692	18.188	72.788	76
648	64.7	6.575	2.807	18.795	71.822	76
649	64.8	6.299	2.802	18.31	72.589	76
650	64.9	6.769	2.853	18.318	72.06	76
651	65	6.671	2.712	18.35	72.267	76
652	65.1	6.564	2.678	18.11	72.649	76
653	65.2	7.189	2.404	17.793	72.614	76
654	65.3	6.572	2.925	18.733	71.771	76
655	65.4	6.814	2.798	17.747	72.64	76
656	65.5	6.435	2.742	18.029	72.795	76
657	65.6	6.859	2.788	18.161	72.192	76
658	65.7	6.49	2.641	17.147	73.722	76
659	65.8	6.761	2.671	18.277	72.291	76
660	65.9	6.825	2.719	18.025	72.432	76
661	66	6.96	2.72	17.706	72.614	76
662	66.1	6.784	2.913	18.793	71.51	76
663	66.2	6.674	2.871	18.309	72.146	76
664	66.3	6.617	2.98	18.366	72.036	76
665	66.4	6.626	2.723	18.699	71.951	76
666	66.5	6.516	2.79	18.433	72.261	76
667	66.6	6.909	2.917	18.13	72.044	76
668	66.7	6.824	2.753	18.602	71.822	76
669	66.8	6.399	2.758	18.342	72.502	76
670	66.9	5.924	2.741	19.017	72.318	76
671	67	6.399	2.88	18.305	72.417	76
672	67.1	6.527	2.751	18.557	72.164	76
673	67.2	6.109	2.702	18.743	72.446	76
674	67.3	6.665	2.81	18.034	72.49	76
675	67.4	5.917	2.776	19.2	72.107	76
676	67.5	5.978	2.825	19.003	72.194	76
677	67.6	6.49	2.883	18.941	71.687	76
678	67.7	5.891	2.902	18.652	72.555	76
679	67.8	6.358	2.804	18.583	72.255	76
680	67.9	6	2.724	18.899	72.378	76
681	68	6.133	2.815	19.025	72.026	76
682	68.1	6.109	2.763	18.415	72.713	76
683	68.2	6.044	2.807	18.531	72.618	76
684	68.3	6.151	2.813	18.054	72.982	76
685	68.4	5.853	2.65	18.26	73.236	76
686	68.5	5.821	2.792	18.597	72.79	76
687	68.6	6.322	2.636	18.505	72.538	76
688	68.7	6.182	2.84	18.925	72.054	76
689	68.8	5.804	2.791	19.398	72.007	76
690	68.9	6.095	2.971	19.307	71.628	76
691	69	5.93	2.816	19.1	72.155	76
692	69.1	6.371	2.671	18.979	71.979	76
693	69.2	5.777	2.542	18.418	73.263	76
694	69.3	5.963	2.658	18.991	72.387	76
695	69.4	6.512	2.768	18.957	71.764	76
696	69.5	6.395	2.314	17.424	73.867	76
697	69.6	6.1	2.72	19.218	71.963	76
698	69.7	5.84	2.651	18.883	72.627	76
699	69.8	6.051	2.264	17.79	73.894	76
700	69.9	5.944	2.665	18.752	72.64	76
701	70	5.647	2.594	19.343	72.416	76
702	70.1	5.646	2.639	19.135	72.58	76
703	70.2	6.085	2.68	19.466	71.769	76
704	70.3	5.854	2.734	18.915	72.497	76
705	70.4	5.487	2.829	19.406	72.278	76
706	70.5	5.343	2.382	18.964	73.311	76
707	70.6	5.716	2.582	19.567	72.135	76
708	70.7	6.028	2.863	18.904	72.205	76
709	70.8	5.901	2.693	19.243	72.162	76
710	70.9	5.705	2.567	19.206	72.522	76
711	71	5.304	2.585	19.688	72.423	76
712	71.1	5.884	2.534	18.749	72.832	76
713	71.2	5.715	2.694	19.303	72.288	76
714	71.3	5.802	2.608	19.439	72.151	76
715	71.4	5.285	2.573	19.478	72.663	76
716	71.5	5.941	2.205	19.08	72.774	76
717	71.6	6.203	2.581	18.957	72.259	76
718	71.7	5.927	2.269	18.283	73.522	76
719	71.8	5.512	2.57	19.54	72.378	76
720	71.9	5.728	2.595	20.182	71.495	76
721	72	5.606	2.662	19.701	72.031	76
722	72.1	5.914	2.301	19.253	72.532	76
723	72.2	6.063	2.601	18.859	72.478	76
724	72.3	5.889	2.517	19.303	72.292	76
725	72.4	5.462	2.65	19.632	72.257	76
726	72.5	5.829	2.422	19.171	72.578	76
727	72.6	5.745	2.361	19.721	72.173	76
728	72.7	5.494	2.5	19.428	72.578	76
729	72.8	5.546	2.532	19.504	72.419	76
730	72.9	5.597	2.438	18.523	73.442	76
731	73	5.62	2.882	19.78	71.719	76
732	73.1	5.576	2.543	19.953	71.928	76
733	73.2	5.913	2.651	19.243	72.193	76
734	73.3	5.738	2.62	19.78	71.863	76
735	73.4	5.913	2.7	19.941	71.446	76
736	73.5	5.844	2.616	19.578	71.962	76
737	73.6	5.753	2.617	19.159	72.471	76
738	73.7	5.602	2.658	19.482	72.258	76
739	73.8	5.544	2.633	19.651	72.173	76
740	73.9	5.813	2.455	19.668	72.063	76
741	74	5.756	2.37	18.537	73.337	76
742	74.1	5.845	2.509	19.757	71.888	76
743	74.2	5.71	2.669	19.999	71.621	76
744	74.3	5.727	2.597	19.536	72.14	76
745	74.4	5.348	2.655	19.999	71.998	76
746	74.5	5.494	2.712	19.346	72.448	76
747	74.6	5.488	2.491	19.785	72.236	76
748	74.7	5.872	2.626	19.063	72.439	76
749	74.8	6.003	2.248	18.104	73.644	76
750	74.9	5.641	2.573	19.072	72.714	76
751	75	5.88	2.469	19.048	72.604	76
752	75.1	5.082	2.719	19.58	72.619	76
753	75.2	5.797	2.62	19.635	71.949	76
754	75.3	5.873	2.549	19.09	72.488	76
755	75.4	5.925	2.573	19.293	72.209	76
756	75.5	5.769	2.531	19.201	72.5	76
757	75.6	5.934	2.594	19.777	71.695	76
758	75.7	6.034	2.231	18.893	72.841	76
759	75.8	5.683	2.743	19.239	72.335	76
760	75.9	5.548	2.662	19.487	72.303	76
761	76	5.641	2.508	19.207	72.644	76
762	76.1	6.099	2.534	19.592	71.775	76
763	76.2	5.292	2.632	18.837	73.239	76
764	76.3	6.17	2.577	19.131	72.123	76
765	76.4	5.86	2.621	19.151	72.368	76
766	76.5	6.025	2.603	18.74	72.633	76
767	76.6	5.659	2.49	19.391	72.46	76
768	76.7	5.737	2.499	19.608	72.155	76
769	76.8	5.762	2.715	19.467	72.055	76
770	76.9	5.751	2.679	18.848	72.722	76
771	77	5.628	2.54	19.789	72.043	76
772	77.1	5.651	2.568	19.647	72.134	76
773	77.2	5.864	2.697	20.116	71.323	76
774	77.3	5.745	2.554	18.984	72.718	76
775	77.4	5.979	2.537	19.85	71.633	76
776	77.5	5.795	2.582	19.695	71.928	76
777	77.6	6.225	2.586	19.268	71.922	76
778	77.7	5.413	2.31	18.886	73.391	76
779	77.8	5.752	2.455	19.846	71.948	76
780	77.9	5.827	2.54	19.671	71.962	76
781	78	5.365	2.722	19.127	72.786	76
782	78.1	5.82	2.577	18.987	72.616	76
783	78.2	5.606	2.379	18.914	73.102	76
784	78.3	5.894	2.579	19.811	71.717	76
785	78.4	5.638	2.406	19.321	72.636	76
786	78.5	5.149	2.505	19.7	72.646	76
787	78.6	5.818	2.578	18.585	73.018	76
788	78.7	5.968	2.61	19.343	72.078	76
789	78.8	5.751	2.397	18.853	72.998	76
790	78.9	6.402	2.652	18.967	71.978	76
791	79	6.223	2.526	19.414	71.836	76
792	79.1	5.924	2.608	19.272	72.196	76
793	79.2	5.841	2.564	19.871	71.725	76
794	79.3	5.491	2.528	19.617	72.364	76
795	79.4	5.827	2.652	19.181	72.34	76
796	79.5	5.811	2.447	19.716	72.026	76
797	79.6	6.03	2.589	18.66	72.721	76
798	79.7	5.53	2.74	19.995	71.736	76
799	79.8	5.023	2.791	19.731	72.454	76
800	79.9	5.601	2.596	19.896	71.907	76
801	80	5.597	2.696	19.847	71.861	76
802	80.1	5.458	2.602	18.637	73.303	76
803	80.2	5.695	2.516	19.178	72.612	76
804	80.3	5.245	2.612	19.75	72.394	76
805	80.4	6.007	2.676	19.527	71.79	76
806	80.5	6.088	2.527	19.049	72.337	76
807	80.6	5.377	2.625	19.233	72.765	76
808	80.7	6.284	2.662	19.642	71.412	76
809	80.8	6.033	2.493	18.725	72.749	76
810	80.9	5.863	2.526	19.656	71.955	76
811	81	5.471	2.526	20.238	71.764	76
812	81.1	5.739	2.776	19.817	71.667	76
813	81.2	5.854	2.51	19.838	71.798	76
814	81.3	6.034	2.612	19.121	72.233	76
815	81.4	5.456	2.719	19.474	72.351	76
816	81.5	5.311	2.617	19.193	72.879	76
817	81.6	5.889	2.354	19.629	72.129	76
818	81.7	5.988	2.578	20.111	71.323	76
819	81.8	5.92	2.535	18.616	72.929	76
820	81.9	5.647	2.379	18.54	73.435	76
821	82	5.621	2.405	19.725	72.25	76
822	82.1	5.984	2.59	19.264	72.163	76
823	82.2	6.023	2.643	19.295	72.039	76
824	82.3	5.657	2.523	19.293	72.527	76
825	82.4	6.062	2.639	19.678	71.622	76
826	82.5	5.678	2.673	19.182	72.467	76
827	82.6	5.996	2.604	19.528	71.872	76
828	82.7	5.262	2.252	18.496	73.99	76
829	82.8	5.592	2.731	19.399	72.278	76
830	82.9	5.356	2.674	19.915	72.056	76
831	83	6.229	2.493	19.054	72.224	76
832	83.1	5.774	2.478	18.509	73.24	76
833	83.2	5.901	2.484	19.239	72.376	76
834	83.3	5.967	2.488	18.136	73.409	76
835	83.4	5.597	2.57	19.321	72.513	76
836	83.5	5.803	2.581	19.596	72.02	76
837	83.6	5.833	2.555	19.325	72.287	76
838	83.7	5.461	2.416	19.997	72.126	76
839	83.8	5.755	2.555	19.4	72.291	76
840	83.9	6.043	2.485	19.098	72.374	76
841	84	5.744	2.425	18.754	73.077	76
842	84.1	5.783	2.498	19.405	72.314	76
843	84.2	5.821	2.506	19.76	71.912	76
844	84.3	5.997	2.651	19.809	71.543	76
845	84.4	6.108	2.666	19.453	71.774	76
846	84.5	5.841	2.513	19.373	72.274	76
847	84.6	5.829	2.534	19.52	72.117	76
848	84.7	5.706	2.644	19.68	71.969	76
849	84.8	5.749	2.44	19.918	71.893	76
850	84.9	5.592	2.719	19.674	72.015	76
851	85	6.151	2.445	19.098	72.305	76
852	85.1	5.655	2.418	18.978	72.949	76
853	85.2	5.814	2.376	18.527	73.282	76
854	85.3	6.031	2.581	19.688	71.7	76
855	85.4	5.646	2.406	19.758	72.191	76
856	85.5	5.666	2.576	19.405	72.353	76
857	85.6	6.016	2.599	19.367	72.018	76
858	85.7	5.632	2.49	19.603	72.275	76
859	85.8	5.848	2.653	19.366	72.134	76
860	85.9	5.735	2.588	19.349	72.327	76
861	86	5.791	2.582	19.441	72.187	76
862	86.1	5.736	2.519	18.876	72.869	76
863	86.2	6	2.662	19.485	71.853	76
864	86.3	5.726	2.706	19.882	71.685	76
865	86.4	6.085	2.529	18.886	72.499	76
866	86.5	5.927	2.45	19.263	72.36	76
867	86.6	5.962	2.564	18.598	72.877	76
868	86.7	5.835	2.488	19.695	71.983	76
869	86.8	5.955	2.53	19.385	72.13	76
870	86.9	5.885	2.405	19.283	72.427	76
871	87	4.984	2.492	19.202	73.322	76
872	87.1	5.937	2.7	19.658	71.705	76
873	87.2	6.025	2.664	19.609	71.703	76
874	87.3	5.402	2.63	18.908	73.061	76
875	87.4	5.684	2.599	19.402	72.314	76
876	87.5	5.902	2.385	19.004	72.709	76
877	87.6	5.651	2.589	19.41	72.351	76
878	87.7	5.577	2.391	18.963	73.069	76
879	87.8	5.746	2.786	19.977	71.49	76
880	87.9	5.814	2.561	20.05	71.574	76
881	88	5.498	2.535	18.954	73.014	76
882	88.1	5.546	2.582	19.762	72.109	76
883	88.2	6.213	2.509	19.198	72.08	76
884	88.3	5.865	2.556	18.915	72.664	76
885	88.4	5.99	2.365	19.035	72.609	76
886	88.5	5.894	2.533	19.881	71.692	76
887	88.6	5.522	2.455	19.771	72.252	76
888	88.7	5.952	2.705	19.561	71.781	76
889	88.8	5.872	2.817	19.542	71.769	76
890	88.9	5.911	2.67	20.122	71.297	76
891	89	5.855	2.642	19.322	72.182	76
892	89.1	5.692	2.789	19.306	72.213	76
893	89.2	5.874	2.528	19.314	72.285	76
894	89.3	6.016	2.36	18.826	72.798	76
895	89.4	5.855	2.579	19.617	71.95	76
896	89.5	6.276	2.688	19.53	71.506	76
897	89.6	6.148	2.257	18.824	72.771	76
898	89.7	5.884	2.555	19.593	71.968	76
899	89.8	5.982	2.451	19.015	72.551	76
900	89.9	6.016	2.636	19.656	71.692	76
901	90	6.216	2.3	19.014	72.47	76
902	90.1	6.07	2.543	19.043	72.345	76
903	90.2	5.616	2.484	19.336	72.564	76
904	90.3	5.597	2.721	20.044	71.638	76
905	90.4	6.243	2.615	18.896	72.246	76
906	90.5	5.66	2.504	19.429	72.407	76
907	90.6	6.053	2.553	19.493	71.901	76
908	90.7	6.217	2.58	18.692	72.511	76
909	90.8	5.379	2.66	19.641	72.321	76
910	90.9	6.11	2.591	19.552	71.746	76
911	91	5.876	2.638	19.086	72.4	76
912	91.1	5.509	2.476	19.195	72.82	76
913	91.2	5.862	2.637	19.75	71.751	76
914	91.3	6.275	2.634	19.202	71.89	76
915	91.4	5.565	2.659	19.9	71.876	76
916	91.5	6.006	2.384	18.567	73.043	76
917	91.6	5.914	2.578	19.567	71.942	76
918	91.7	5.798	2.541	18.793	72.868	76
919	91.8	6.033	2.614	19.566	71.787	76
920	91.9	5.855	2.74	19.39	72.015	76
921	92	6.217	2.585	19.073	72.125	76
922	92.1	6.084	2.765	18.709	72.443	76
923	92.2	5.984	2.549	19.449	72.017	76
924	92.3	6.307	2.658	19.559	71.476	76
925	92.4	6.037	2.759	19.822	71.382	76
926	92.5	6.435	2.722	19.23	71.614	76
927	92.6	6.169	2.61	19.147	72.074	76
928	92.7	6.001	2.642	19.472	71.885	76
929	92.8	5.589	2.575	19.067	72.769	76
930	92.9	5.772	2.639	19.188	72.401	76
931	93	5.694	2.693	19.479	72.135	76
932	93.1	5.607	2.715	18.865	72.813	76
933	93.2	5.932	2.632	19.218	72.219	76
934	93.3	6.004	2.777	19.181	72.038	76
935	93.4	6.157	2.7	19.002	72.141	76
936	93.5	6.155	2.815	19.746	71.283	76
937	93.6	6.024	2.749	19.485	71.743	76
938	93.7	5.977	2.71	19.465	71.848	76
939	93.8	5.563	2.673	19.504	72.261	76
940	93.9	5.207	2.786	19.392	72.616	76
941	94	6.136	2.691	19.155	72.019	76
942	94.1	5.938	2.629	18.939	72.494	76
943	94.2	6.215	2.518	19.186	72.081	76
944	94.3	5.89	2.666	19.447	71.997	76
945	94.4	5.631	2.682	19.056	72.63	76
946	94.5	5.998	2.654	19.202	72.146	76
947	94.6	6.408	2.627	19.278	71.686	76
948	94.7	6.343	2.46	19.168	72.029	76
949	94.8	5.988	2.693	19.299	72.02	76
950	94.9	5.697	2.848	19.705	71.75	76
951	95	6.085	2.579	18.894	72.441	76
952	95.1	6.251	2.726	19.311	71.713	76
953	95.2	6.241	2.627	19.241	71.892	76
954	95.3	5.958	2.547	19.44	72.054	76
955	95.4	5.642	2.536	19.39	72.432	76
956	95.5	6.083	2.655	18.592	72.67	76
957	95.6	6.103	2.817	19.343	71.737	76
958	95.7	6.454	2.713	18.502	72.331	76
959	95.8	6.479	2.858	18.18	72.482	76
960	95.9	6.451	2.776	18.943	71.831	76
961	96	6.507	2.449	17.649	73.395	76
962	96.1	6.542	2.753	18.217	72.487	76
963	96.2	6.309	2.795	18.883	72.013	76
964	96.3	6.649	2.339	18.07	72.941	76
965	96.4	6.456	2.732	18.944	71.869	76
966	96.5	6.11	2.609	18.806	72.475	76
967	96.6	6.441	2.775	19.049	71.735	76
968	96.7	6.385	2.733	18.299	72.582	76
969	96.8	6.779	3	18.913	71.309	76
970	96.9	6.083	3.012	18.777	72.128	76
971	97	6.491	3.095	18.273	72.141	76
972	97.1	6.388	2.547	18.168	72.897	76
973	97.2	6.37	2.646	18.198	72.786	76
974	97.3	6.427	2.836	18.509	72.228	76
975	97.4	6.38	2.741	19.124	71.754	76
976	97.5	6.379	2.608	17.747	73.266	76
977	97.6	6.346	2.872	18.962	71.819	76
978	97.7	6.033	2.845	19.29	71.831	76
979	97.8	6.643	2.741	18.998	71.618	76
980	97.9	6.36	2.781	18.664	72.195	76
981	98	6.603	2.639	18.854	71.904	76
982	98.1	6.596	2.884	18.493	72.027	76
983	98.2	6.551	2.728	18.746	71.975	76
984	98.3	6.731	2.757	18.863	71.648	76
985	98.4	6.718	2.733	18.515	72.034	76
986	98.5	6.866	2.786	18.026	72.322	76
987	98.6	6.09	2.923	19.341	71.646	76
988	98.7	6.467	2.872	19.203	71.459	76
989	98.8	6.146	2.787	19.451	71.617	76
990	98.9	6.628	2.878	18.447	72.046	76
991	99	6.807	2.661	18.774	71.758	76
992	99.1	6.884	2.834	19.035	71.247	76
993	99.2	6.306	2.914	19.182	71.598	76
994	99.3	6.582	2.734	19.541	71.143	76
995	99.4	6.487	2.745	18.637	72.132	76
996	99.5	6.709	2.437	18.032	72.822	76
997	99.6	6.319	2.684	18.848	72.149	76
998	99.7	6.321	2.719	18.406	72.554	76
999	99.8	6.696	2.832	18.57	71.902	76
1000	99.9	6.514	2.876	18.635	71.975	76
1001	100	6.864	2.884	18.093	72.159	76
1002	100.1	6.609	2.87	18.712	71.809	76
1003	100.2	6.602	2.762	18.354	72.282	76
1004	100.3	6.621	2.944	17.701	72.733	76
1005	100.4	6.666	2.874	18.093	72.368	76
1006	100.5	6.81	2.956	18.14	72.094	76
1007	100.6	6.838	2.592	17.625	72.945	76
1008	100.7	6.947	2.841	18.519	71.693	76
1009	100.8	6.974	2.712	17.158	73.156	76
1010	100.9	6.958	2.837	18.29	71.915	76
1011	101	6.992	3.003	18.007	71.997	76
1012	101.1	6.745	2.904	17.775	72.576	76
1013	101.2	7.461	2.873	18.115	71.551	76
1014	101.3	6.779	2.85	18.485	71.887	76
1015	101.4	6.778	2.761	17.9	72.562	76
1016	101.5	7	2.908	18.069	72.022	76
1017	101.6	6.944	2.887	17.603	72.566	76
1018	101.7	7.327	2.789	17.61	72.275	76
1019	101.8	7.06	3.002	18.524	71.414	76
1020	101.9	7.527	2.984	17.455	72.034	76
1021	102	6.843	2.932	17.887	72.338	76
1022	102.1	7.104	2.932	17.705	72.259	76
1023	102.2	7.507	3.032	17.86	71.601	76
1024	102.3	7.016	2.864	18.003	72.117	76
1025	102.4	7.461	2.654	17.194	72.69	76
1026	102.5	7.398	2.946	17.985	71.671	76
1027	102.6	6.993	2.999	17.979	72.029	76
1028	102.7	7.528	2.9	16.83	72.742	76
1029	102.8	7.393	2.931	17.964	71.712	76
1030	102.9	7.381	3.148	17.514	71.957	76
1031	103	7.568	3.242	17.928	71.262	76
1032	103.1	7.051	3.004	17.362	72.583	76
1033	103.2	7.275	3.11	17.78	71.835	76
1034	103.3	6.913	3.139	18.035	71.913	76
1035	103.4	7.78	3.223	17.413	71.584	76
1036	103.5	7.212	2.992	17.219	72.577	76
1037	103.6	7.434	2.733	16.681	73.152	76
1038	103.7	7.451	2.813	16.114	73.621	76
1039	103.8	7.336	3.079	17.442	72.143	76
1040	103.9	7.277	3.017	17.097	72.609	76
1041	104	7.451	2.998	16.87	72.681	76
1042	104.1	7.152	3.038	17.501	72.308	76
1043	104.2	7.67	3.142	17.473	71.715	76
1044	104.3	6.772	2.987	18.002	72.238	76
1045	104.4	7.03	3.04	17.638	72.292	76
1046	104.5	7.326	2.99	17.158	72.526	76
1047	104.6	7.548	3.072	16.955	72.424	76
1048	104.7	6.917	3	17.521	72.562	76
1049	104.8	7.258	2.925	16.838	72.979	76
1050	104.9	7.193	3.137	17.326	72.344	76
1051	105	7.307	3.051	18.2	71.442	76
1052	105.1	7.112	3.125	17.339	72.424	76
1053	105.2	6.944	3.051	17.836	72.168	76
1054	105.3	7.264	2.838	16.933	72.965	76
1055	105.4	6.939	2.97	16.499	73.592	76
1056	105.5	6.541	3.065	17.43	72.964	76
1057	105.6	6.631	2.988	17.604	72.777	76
1058	105.7	6.929	3.059	17.951	72.061	76
1059	105.8	6.553	2.976	17.778	72.693	76
1060	105.9	6.828	2.94	16.995	73.237	76
1061	106	6.521	2.985	18.155	72.339	76
1062	106.1	6.896	2.83	17.578	72.696	76
1063	106.2	7.229	3.006	18.519	71.246	76
1064	106.3	6.622	2.953	17.713	72.712	76
1065	106.4	6.921	2.665	17.366	73.048	76
1066	106.5	6.414	2.907	17.988	72.692	76
1067	106.6	6.795	2.919	18.053	72.234	76
1068	106.7	6.306	2.956	18.186	72.551	76
1069	106.8	6.656	2.929	18.134	72.282	76
1070	106.9	6.069	2.848	18.535	72.548	76
1071	107	6.595	2.69	18.486	72.229	76
1072	107.1	6.534	2.658	18.84	71.967	76
1073	107.2	6.485	2.83	18.619	72.066	76
1074	107.3	6.176	2.896	19.007	71.921	76
1075	107.4	6.124	2.92	18.5	72.456	76
1076	107.5	6.139	2.749	18.694	72.418	76
1077	107.6	6.542	2.431	17.539	73.488	76
1078	107.7	6.347	2.845	18.767	72.042	76
1079	107.8	6.354	2.744	18.596	72.306	76
1080	107.9	5.862	2.763	18.573	72.803	76
1081	108	6.121	2.736	18.939	72.204	76
1082	108.1	6.691	2.517	17.857	72.935	76
1083	108.2	6.054	2.549	18.339	73.058	76
1084	108.3	5.805	2.722	19.138	72.334	76
1085	108.4	5.903	2.83	19.061	72.206	76
1086	108.5	5.816	2.454	19.387	72.342	76
1087	108.6	5.959	2.648	19.352	72.042	76
1088	108.7	5.96	2.653	19.121	72.267	76
1089	108.8	5.826	2.73	19.849	71.595	76
1090	108.9	5.51	2.684	19.423	72.383	76
1091	109	5.473	2.548	18.735	73.243	76
1092	109.1	5.803	2.494	19.123	72.58	76
1093	109.2	5.468	2.529	19.293	72.71	76
1094	109.3	6.049	2.564	18.837	72.55	76
1095	109.4	6.111	2.672	19.81	71.406	76
1096	109.5	6.084	2.38	19.382	72.154	76
1097	109.6	5.541	2.592	19.11	72.758	76
1098	109.7	5.447	2.603	19.181	72.769	76
1099	109.8	5.298	2.546	19.184	72.972	76
1100	109.9	5.625	2.392	18.751	73.232	76
1101	110	6.081	2.492	19.384	72.044	76
1102	110.1	5.843	2.691	18.748	72.719	76
1103	110.2	5.731	2.606	19.496	72.167	76
1104	110.3	6.124	2.418	19.02	72.438	76
1105	110.4	5.737	2.563	19.912	71.788	76
1106	110.5	5.866	2.494	19.743	71.898	76
1107	110.6	5.812	2.45	18.923	72.815	76
1108	110.7	5.607	2.484	19.504	72.405	76
1109	110.8	6.16	2.611	19.767	71.462	76
1110	110.9	5.573	2.646	19.177	72.604	76
1111	111	6.035	2.643	19.214	72.108	76
1112	111.1	5.681	2.714	19.873	71.731	76
1113	111.2	5.441	2.612	18.729	73.218	76
1114	111.3	5.79	2.675	19.919	71.615	76
1115	111.4	5.665	2.446	18.704	73.185	76
1116	111.5	6.086	2.665	19.101	72.148	76
1117	111.6	5.945	2.387	19.217	72.451	76
1118	111.7	5.939	2.383	19.488	72.19	76
1119	111.8	5.542	2.633	20.027	71.798	76
1120	111.9	5.548	2.693	19.326	72.433	76
1121	112	6.161	2.517	19.746	71.576	76
1122	112.1	5.473	2.605	19.437	72.484	76
1123	112.2	5.584	2.676	19.501	72.239	76
1124	112.3	5.621	2.74	19.584	72.055	76
1125	112.4	5.71	2.745	19.803	71.741	76
1126	112.5	5.656	2.545	19.981	71.819	76
1127	112.6	5.728	2.572	19.836	71.864	76
1128	112.7	5.368	2.733	19.933	71.966	76
1129	112.8	6.026	2.535	18.998	72.441	76
1130	112.9	5.107	2.725	18.93	73.237	76
1131	113	5.776	2.675	18.989	72.559	76
1132	113.1	5.36	2.536	19.27	72.834	76
1133	113.2	5.743	2.504	20.061	71.693	76
1134	113.3	5.611	2.522	19.497	72.37	76
1135	113.4	5.775	2.383	19.457	72.385	76
1136	113.5	5.607	2.449	19.42	72.524	76
1137	113.6	5.772	2.534	19.005	72.689	76
1138	113.7	5.565	2.427	19.351	72.656	76
1139	113.8	5.905	2.251	18.772	73.072	76
1140	113.9	5.671	2.459	19.504	72.367	76
1141	114	5.514	2.706	19.518	72.261	76
1142	114.1	5.74	2.616	19.736	71.907	76
1143	114.2	6.246	2.6	19.523	71.631	76
1144	114.3	5.246	2.557	19.635	72.562	76
1145	114.4	5.901	2.542	19.169	72.388	76
1146	114.5	5.724	2.712	19.777	71.788	76
1147	114.6	5.596	2.475	19.29	72.639	76
1148	114.7	5.444	2.366	19.55	72.64	76
1149	114.8	5.784	2.55	19.163	72.504	76
1150	114.9	5.617	2.284	18.929	73.17	76
1151	115	5.69	2.591	19.231	72.489	76
1152	115.1	6.028	2.549	19.272	72.151	76
1153	115.2	6.148	2.68	19.66	71.513	76
1154	115.3	5.71	2.617	19.409	72.263	76
1155	115.4	5.449	2.679	20.117	71.755	76
1156	115.5	5.527	2.458	19.509	72.506	76
1157	115.6	5.707	2.515	19.194	72.584	76
1158	115.7	6.056	2.598	19.233	72.113	76
1159	115.8	5.279	2.478	19.631	72.612	76
1160	115.9	5.386	2.642	19.627	72.345	76
1161	116	5.437	2.554	19.559	72.45	76
1162	116.1	5.876	2.322	18.6	73.202	76
1163	116.2	5.526	2.478	18.853	73.143	76
1164	116.3	5.707	2.581	19.498	72.213	76
1165	116.4	5.79	2.607	19.927	71.675	76
1166	116.5	5.562	2.589	19.955	71.894	76
1167	116.6	5.848	2.582	19.589	71.981	76
1168	116.7	5.886	2.586	19.086	72.443	76
1169	116.8	6.148	2.679	19.259	71.915	76
1170	116.9	5.926	2.527	19.266	72.281	76
1171	117	5.548	2.517	19.037	72.898	76
1172	117.1	5.866	2.292	18.399	73.444	76
1173	117.2	5.784	2.523	19.776	71.917	76
1174	117.3	5.791	2.411	18.515	73.283	76
1175	117.4	5.575	2.454	19.547	72.424	76
1176	117.5	5.883	2.522	19.733	71.862	76
1177	117.6	5.766	2.395	19.325	72.514	76
1178	117.7	6.096	2.611	19.884	71.409	76
1179	117.8	5.705	2.659	19.448	72.188	76
1180	117.9	5.601	2.565	19.387	72.447	76
1181	118	5.624	2.575	19.415	72.386	76
1182	118.1	5.854	2.62	19.469	72.057	76
1183	118.2	5.447	2.53	19.171	72.851	76
1184	118.3	5.53	2.644	19.595	72.23	76
1185	118.4	5.9	2.385	19.465	72.25	76
1186	118.5	5.709	2.578	19.575	72.138	76
1187	118.6	5.539	2.371	19.391	72.699	76
1188	118.7	5.628	2.674	19.89	71.809	76
1189	118.8	5.521	2.587	19.774	72.118	76
1190	118.9	5.484	2.523	19.486	72.506	76
1191	119	5.968	2.54	19.096	72.396	76
1192	119.1	5.731	2.715	19.421	72.133	76
1193	119.2	5.677	2.441	19.626	72.256	76
1194	119.3	5.635	2.59	19.315	72.46	76
1195	119.4	5.734	2.628	19.923	71.715	76
1196	119.5	5.542	2.513	19.918	72.027	76
1197	119.6	5.934	2.474	19.128	72.464	76
1198	119.7	5.929	2.474	19.445	72.152	76
1199	119.8	5.721	2.556	19.733	71.989	76
1200	119.9	5.284	2.75	19.694	72.273	76
1201	120	5.72	2.608	19.805	71.867	76
1202	120.1	5.966	2.383	19.559	72.092	76
1203	120.2	5.663	2.368	18.791	73.178	76
1204	120.3	5.829	2.575	19.457	72.14	76
1205	120.4	5.323	2.312	20.19	72.176	76
1206	120.5	5.365	2.657	19.197	72.781	76
1207	120.6	6.229	2.395	19.036	72.34	76
1208	120.7	5.918	2.533	19.275	72.275	76
1209	120.8	5.288	2.521	19.496	72.695	76
1210	120.9	5.626	2.696	19.806	71.871	76
1211	121	6.087	2.521	19.626	71.765	76
1212	121.1	5.688	2.483	19.687	72.143	76
1213	121.2	6.111	2.55	19.811	71.528	76
1214	121.3	5.715	2.42	19.191	72.673	76
1215	121.4	5.39	2.7	20.322	71.588	76
1216	121.5	5.398	2.571	18.998	73.033	76
1217	121.6	5.864	2.729	19.599	71.807	76
1218	121.7	5.763	2.52	19.655	72.062	76
1219	121.8	5.849	2.593	19.358	72.2	76
1220	121.9	5.777	2.623	19.797	71.803	76
1221	122	6.16	2.176	18.822	72.842	76
1222	122.1	5.942	2.35	20.021	71.687	76
1223	122.2	5.363	2.773	19.97	71.895	76
1224	122.3	5.848	2.588	19.391	72.173	76
1225	122.4	5.914	2.677	19.064	72.345	76
1226	122.5	5.863	2.642	19.219	72.276	76
1227	122.6	5.576	2.677	19.525	72.221	76
1228	122.7	5.617	2.813	19.657	71.912	76
1229	122.8	5.636	2.342	19.445	72.577	76
1230	122.9	5.23	2.448	19.585	72.737	76
1231	123	5.712	2.62	19.477	72.192	76
1232	123.1	5.748	2.572	19.764	71.916	76
1233	123.2	5.727	2.491	19.567	72.216	76
1234	123.3	5.452	2.586	18.843	73.119	76
1235	123.4	5.727	2.426	19.729	72.118	76
1236	123.5	5.51	2.663	19.396	72.432	76
1237	123.6	5.751	2.644	19.328	72.278	76
1238	123.7	5.866	2.39	18.844	72.9	76
1239	123.8	5.484	2.468	19.826	72.222	76
1240	123.9	5.595	2.562	19.376	72.468	76
1241	124	5.756	2.53	19.39	72.324	76
1242	124.1	5.923	2.245	18.93	72.902	76
1243	124.2	5.526	2.636	19.145	72.692	76
1244	124.3	5.922	2.289	19.03	72.76	76
1245	124.4	5.954	2.574	19.817	71.656	76
1246	124.5	5.933	2.685	19.462	71.92	76
1247	124.6	5.593	2.504	19.283	72.62	76
1248	124.7	5.153	2.689	19.859	72.299	76
1249	124.8	5.149	2.63	19.916	72.305	76
1250	124.9	5.418	2.548	19.627	72.407	76
1251	125	6.049	2.624	19.947	71.38	76
1252	125.1	5.982	2.531	19.519	71.968	76
1253	125.2	5.354	2.556	19.338	72.752	76
1254	125.3	5.561	2.537	20.146	71.756	76
1255	125.4	5.373	2.493	19.53	72.604	76
1256	125.5	6.001	2.564	19.305	72.13	76
1257	125.6	5.774	2.699	19.787	71.74	76
1258	125.7	5.854	2.574	19.202	72.37	76
1259	125.8	6.051	2.755	19.499	71.695	76
1260	125.9	5.962	2.588	18.791	72.658	76
1261	126	5.606	2.495	19.686	72.213	76
1262	126.1	5.754	2.479	19.046	72.722	76
1263	126.2	5.433	2.687	19.538	72.342	76
1264	126.3	5.47	2.51	19.01	73.01	76
1265	126.4	5.719	2.614	19.587	72.081	76
1266	126.5	5.733	2.623	18.38	73.263	76
1267	126.6	5.953	2.74	19.142	72.165	76
1268	126.7	5.774	2.492	19.416	72.318	76
1269	126.8	5.573	2.602	19.298	72.527	76
1270	126.9	5.645	2.459	18.927	72.969	76
1271	127	5.619	2.647	19.103	72.631	76
1272	127.1	5.703	2.297	18.127	73.872	76
1273	127.2	5.568	2.666	19.525	72.241	76
1274	127.3	5.864	2.514	18.175	73.447	76
1275	127.4	5.535	2.619	19.781	72.064	76
1276	127.5	5.938	2.378	18.662	73.023	76
1277	127.6	5.882	2.548	19.396	72.174	76
1278	127.7	5.683	2.38	19.219	72.717	76
1279	127.8	5.825	2.607	19.732	71.836	76
1280	127.9	5.819	2.432	19.259	72.49	76
1281	128	5.881	2.357	18.752	73.009	76
1282	128.1	6.094	2.392	19.564	71.95	76
1283	128.2	6.009	2.664	19.358	71.969	76
1284	128.3	6.262	2.467	19.276	71.996	76
1285	128.4	6.128	2.579	19.251	72.042	76
1286	128.5	5.922	2.159	18.201	73.719	76
1287	128.6	6.312	2.432	18.822	72.434	76
1288	128.7	5.674	2.618	19.004	72.703	76
1289	128.8	5.98	2.565	19.614	71.84	76
1290	128.9	6.022	2.826	19.47	71.683	76
1291	129	5.479	2.591	19.193	72.737	76
1292	129.1	6.202	2.568	18.918	72.313	76
1293	129.2	5.987	2.665	19.629	71.718	76
1294	129.3	6.024	2.479	19.342	72.155	76
1295	129.4	5.617	2.563	19.634	72.187	76
1296	129.5	5.585	2.673	19.148	72.594	76
1297	129.6	5.291	2.613	19.178	72.918	76
1298	129.7	5.703	2.633	19.067	72.597	76
1299	129.8	5.648	2.579	19.593	72.181	76
1300	129.9	5.977	2.514	19.283	72.225	76
1301	130	5.533	2.721	19.777	71.969	76
1302	130.1	6.04	2.594	19.269	72.096	76
1303	130.2	6.179	2.332	18.049	73.439	76
1304	130.3	5.84	2.606	18.479	73.076	76
1305	130.4	6.003	2.66	19.133	72.204	76
1306	130.5	5.599	2.499	19.054	72.847	76
1307	130.6	6.371	2.581	19.132	71.915	76
1308	130.7	6.129	2.544	19.294	72.032	76
1309	130.8	5.902	2.661	19.357	72.08	76
1310	130.9	6.17	2.632	19.057	72.141	76
1311	131	5.843	2.585	19.365	72.208	76
1312	131.1	6.101	2.405	18.734	72.76	76
1313	131.2	5.855	2.833	19.592	71.72	76
1314	131.3	6.065	2.769	19.108	72.057	76
1315	131.4	5.914	2.534	18.857	72.696	76
1316	131.5	5.903	2.495	19.193	72.409	76
1317	131.6	6.048	2.607	20.012	71.333	76
1318	131.7	5.605	2.566	18.622	73.207	76
1319	131.8	5.951	2.548	19.786	71.715	76
1320	131.9	5.886	2.695	18.776	72.643	76
1321	132	5.919	2.7	19.916	71.466	76
1322	132.1	5.854	2.671	18.386	73.089	76
1323	132.2	5.38	2.68	19.194	72.746	76
1324	132.3	5.901	2.632	18.758	72.709	76
1325	132.4	6.257	2.525	19.68	71.539	76
1326	132.5	6.265	2.652	19.585	71.498	76
1327	132.6	5.817	2.889	19.28	72.014	76
1328	132.7	6.332	2.733	18.999	71.935	76
1329	132.8	6.521	2.659	19.366	71.454	76
1330	132.9	5.925	2.663	19.896	71.516	76
1331	133	5.872	2.624	19.594	71.909	76
1332	133.1	5.982	2.595	18.647	72.776	76
1333	133.2	6.138	2.454	18.592	72.816	76
1334	133.3	6.135	2.566	19.396	71.903	76
1335	133.4	5.851	2.71	19.671	71.768	76
1336	133.5	5.832	2.688	19.177	72.303	76
1337	133.6	6.199	2.623	18.8	72.378	76
1338	133.7	6.201	2.661	18.585	72.553	76
1339	133.8	6.199	2.583	18.487	72.731	76
1340	133.9	6.243	2.606	19.294	71.857	76
1341	134	6.172	2.681	18.654	72.493	76
1342	134.1	6.401	2.625	19.195	71.779	76
1343	134.2	6.145	2.911	19.296	71.648	76
1344	134.3	6.456	2.651	18.699	72.194	76
1345	134.4	5.831	2.636	19.019	72.514	76
1346	134.5	6.121	2.78	19.046	72.052	76
1347	134.6	6.558	2.697	18.346	72.4	76
1348	134.7	5.956	2.889	19.402	71.753	76
1349	134.8	6.128	2.608	18.894	72.371	76
1350	134.9	6.309	2.785	18.962	71.944	76
1351	135	6.5	2.695	19.233	71.571	76
1352	135.1	5.949	2.726	19.467	71.858	76
1353	135.2	6.435	2.694	18.733	72.139	76
1354	135.3	6.261	2.739	19.426	71.574	76
1355	135.4	6.521	2.664	19.476	71.339	76
1356	135.5	6.363	2.716	18.744	72.177	76
1357	135.6	6.405	2.527	18.583	72.485	76
1358	135.7	6.304	2.744	18.794	72.157	76
1359	135.8	6.378	2.776	19.142	71.704	76
1360	135.9	5.979	2.724	19.01	72.286	76
1361	136	6.546	3.15	18.583	71.72	76
1362	136.1	6.905	2.827	18.283	71.985	76
1363	136.2	6.527	2.778	18.397	72.298	76
1364	136.3	6.608	2.692	19.025	71.675	76
1365	136.4	6.407	2.774	18.295	72.523	76
1366	136.5	6.578	2.898	19.013	71.511	76
1367	136.6	6.502	2.736	18.652	72.11	76
1368	136.7	6.591	2.961	18.724	71.724	76
1369	136.8	6.708	2.794	18.732	71.766	76
1370	136.9	6.659	3.068	18.182	72.091	76
1371	137	6.873	2.901	17.542	72.683	76
1372	137.1	7.135	2.76	18.294	71.811	76
1373	137.2	6.364	2.644	17.56	73.432	76
1374	137.3	6.625	2.856	18.281	72.238	76
1375	137.4	6.547	2.896	18.519	72.039	76
1376	137.5	6.888	2.994	17.842	72.276	76
1377	137.6	6.942	2.864	18.483	71.712	76
1378	137.7	6.716	3.082	18.469	71.734	76
1379	137.8	6.763	2.805	18.517	71.915	76
1380	137.9	6.725	2.783	18.574	71.918	76
1381	138	6.808	2.779	18.188	72.224	76
1382	138.1	6.903	2.899	18.429	71.769	76
1383	138.2	6.755	2.808	18.3	72.138	76
1384	138.3	6.69	2.902	18.996	71.413	76
1385	138.4	6.422	2.783	17.595	73.201	76
1386	138.5	6.609	2.694	17.852	72.846	76
1387	138.6	6.872	2.815	18.049	72.264	76
1388	138.7	6.572	2.518	18.454	72.456	76
1389	138.8	6.503	3.045	18.161	72.291	76
1390	138.9	6.21	2.883	18.236	72.671	76
1391	139	6.712	2.936	17.836	72.517	76
1392	139.1	6.519	2.806	18.243	72.432	76
1393	139.2	6.402	2.954	18.337	72.307	76
1394	139.3	6.493	2.834	18.448	72.225	76
1395	139.4	6.679	2.875	18.793	71.652	76
1396	139.5	6.568	2.692	18.165	72.575	76
1397	139.6	6.476	2.976	18.908	71.64	76
1398	139.7	6.501	2.498	17.644	73.357	76
1399	139.8	6.054	2.684	17.668	73.594	76
1400	139.9	6.399	2.633	18.565	72.404	76
1401	140	6.292	2.689	18.189	72.83	76
1402	140.1	6.009	2.807	18.838	72.346	76
1403	140.2	6.337	2.832	18.505	72.326	76
1404	140.3	6.211	2.706	17.847	73.236	76
1405	140.4	5.992	2.688	19.119	72.201	76
1406	140.5	6.459	2.46	18.386	72.695	76
1407	140.6	6.287	2.725	18.702	72.286	76
1408	140.7	5.912	2.525	18.319	73.243	76
1409	140.8	6.151	2.829	18.799	72.22	76
1410	140.9	5.981	2.796	19.125	72.097	76
1411	141	6.376	2.988	18.859	71.777	76
1412	141.1	6.071	2.904	19.157	71.869	76
1413	141.2	6.044	2.781	19.616	71.56	76
1414	141.3	6.13	2.747	18.788	72.336	76
1415	141.4	6.197	2.586	19.314	71.903	76
1416	141.5	5.995	2.633	19.42	71.952	76
1417	141.6	6.357	2.679	19.029	71.935	76
1418	141.7	5.993	2.634	18.576	72.797	76
1419	141.8	6.178	2.755	18.557	72.51	76
1420	141.9	5.773	2.784	19.162	72.282	76
1421	142	6.179	2.365	17.963	73.492	76
1422	142.1	6.152	2.537	18.613	72.698	76
1423	142.2	5.751	2.551	19.423	72.276	76
1424	142.3	5.977	2.669	18.612	72.742	76
1425	142.4	5.759	2.754	18.784	72.704	76
1426	142.5	6.011	2.455	18.917	72.617	76
1427	142.6	5.674	2.413	18.527	73.385	76
1428	142.7	5.792	2.656	18.753	72.799	76
1429	142.8	6.019	2.605	19.606	71.769	76
1430	142.9	5.814	2.837	19.614	71.734	76
1431	143	5.635	2.683	19.835	71.847	76
1432	143.1	5.817	2.741	19.205	72.237	76
1433	143.2	5.743	2.546	19.476	72.235	76
1434	143.3	5.901	2.6	19.659	71.84	76
1435	143.4	5.773	2.794	19.376	72.056	76
1436	143.5	5.991	2.444	18.666	72.9	76
1437	143.6	6.123	2.714	19.54	71.622	76
1438	143.7	5.454	2.434	18.897	73.215	76
1439	143.8	5.662	2.703	19.963	71.672	76
1440	143.9	5.734	2.436	18.988	72.842	76
1441	144	5.871	2.547	19.121	72.461	76
1442	144.1	5.566	2.715	20.264	71.454	76
1443	144.2	5.544	2.15	18.002	74.305	76
1444	144.3	5.625	2.602	20.262	71.512	76
1445	144.4	5.735	2.7	19.599	71.966	76
1446	144.5	5.79	2.601	19.388	72.221	76
1447	144.6	6.073	2.282	18.973	72.672	76
1448	144.7	5.28	2.775	19.824	72.121	76
1449	144.8	6.011	2.547	20.085	71.357	76
1450	144.9	4.973	2.443	19.556	73.028	76
1451	145	5.863	2.688	19.691	71.757	76
1452	145.1	5.997	2.55	20.163	71.29	76
1453	145.2	5.799	2.395	19.21	72.596	76
1454	145.3	5.747	2.468	18.715	73.07	76
1455	145.4	5.622	2.51	19.535	72.334	76
1456	145.5	6.022	2.492	19.586	71.9	76
1457	145.6	5.125	2.62	19.646	72.609	76
1458	145.7	6.143	2.677	19.439	71.741	76
1459	145.8	5.683	2.452	20.152	71.714	76
1460	145.9	5.477	2.4	19.749	72.374	76
1461	146	5.573	2.6	19.609	72.217	76
1462	146.1	5.845	2.526	19.179	72.45	76
1463	146.2	5.748	2.596	19.47	72.186	76
1464	146.3	5.786	2.507	18.922	72.786	76
1465	146.4	5.588	2.553	19.805	72.054	76
1466	146.5	6.039	2.632	19.734	71.595	76
1467	146.6	5.882	2.541	19.158	72.419	76
1468	146.7	5.99	2.458	19.886	71.666	76
1469	146.8	5.972	2.477	19.365	72.187	76
1470	146.9	5.484	2.453	19.219	72.844	76
1471	147	5.729	2.539	19.389	72.343	76
1472	147.1	5.583	2.541	19.447	72.428	76
1473	147.2	5.967	2.456	18.509	73.068	76
1474	147.3	5.698	2.59	20.075	71.637	76
1475	147.4	5.968	2.532	19.283	72.217	76
1476	147.5	6.03	2.547	19.049	72.374	76
1477	147.6	5.732	2.376	19.326	72.567	76
1478	147.7	5.902	2.421	19.468	72.209	76
1479	147.8	5.787	2.465	20.216	71.531	76
1480	147.9	5.926	2.771	19.423	71.88	76
1481	148	5.641	2.603	19.091	72.666	76
1482	148.1	5.883	2.658	19.891	71.568	76
1483	148.2	5.821	2.573	19.425	72.181	76
1484	148.3	6.125	2.607	19.372	71.895	76
1485	148.4	5.603	2.789	19.197	72.411	76
1486	148.5	5.79	2.307	19.543	72.36	76
1487	148.6	5.556	2.479	19.011	72.954	76
1488	148.7	5.598	2.531	19.348	72.523	76
1489	148.8	5.772	2.396	19.595	72.237	76
1490	148.9	5.688	2.313	18.092	73.907	76
1491	149	5.908	2.217	18.725	73.15	76
1492	149.1	5.536	2.547	19.856	72.062	76
1493	149.2	5.413	2.496	19.77	72.321	76
1494	149.3	5.914	2.608	19.006	72.472	76
1495	149.4	6.086	2.615	19.904	71.394	76
1496	149.5	5.634	2.484	19.576	72.306	76
1497	149.6	5.899	2.612	19.548	71.941	76
1498	149.7	6.258	2.661	19.981	71.1	76
1499	149.8	5.483	2.465	19.545	72.507	76
1500	149.9	5.956	2.605	19.595	71.844	76
1501	150	5.817	2.569	20.039	71.575	76
1502	150.1	5.622	2.379	19.242	72.757	76
1503	150.2	4.974	2.579	19.686	72.76	76
1504	150.3	5.711	2.346	18.38	73.563	76
1505	150.4	6.112	2.52	19.749	71.619	76
1506	150.5	5.7	2.656	19.622	72.023	76
1507	150.6	5.517	2.405	19.899	72.18	76
1508	150.7	5.93	2.64	19.319	72.111	76
1509	150.8	5.577	2.371	18.438	73.614	76
1510	150.9	5.728	2.569	19.515	72.187	76
1511	151	5.459	2.541	18.969	73.031	76
1512	151.1	6.029	2.394	19.338	72.239	76
1513	151.2	5.746	2.429	19.239	72.586	76
1514	151.3	5.847	2.492	19.538	72.122	76
1515	151.4	5.586	2.459	19.093	72.863	76
1516	151.5	5.527	2.376	18.79	73.307	76
1517	151.6	5.791	2.416	19.044	72.748	76
1518	151.7	5.771	2.556	19.005	72.668	76
1519	151.8	6.053	2.498	19.31	72.139	76
1520	151.9	5.364	2.454	19.156	73.025	76
1521	152	5.549	2.527	19.806	72.118	76
1522	152.1	5.682	2.225	18.252	73.841	76
1523	152.2	5.458	2.59	19.714	72.238	76
1524	152.3	6.054	2.591	19.155	72.2	76
1525	152.4	5.923	2.502	19.163	72.412	76
1526	152.5	6.067	2.574	18.895	72.463	76
1527	152.6	5.707	2.479	19.653	72.162	76
1528	152.7	5.913	2.585	19.814	71.688	76
1529	152.8	5.563	2.531	19.647	72.26	76
1530	152.9	5.572	2.482	19.299	72.648	76
1531	153	5.828	2.403	19.051	72.717	76
1532	153.1	6.209	2.497	19.368	71.925	76
1533	153.2	5.741	2.647	19.478	72.134	76
1534	153.3	5.907	2.512	19.659	71.922	76
1535	153.4	5.797	2.64	19.052	72.511	76
1536	153.5	5.502	2.545	19.673	72.279	76
1537	153.6	5.512	2.637	19.645	72.207	76
1538	153.7	5.698	2.688	19.454	72.159	76
1539	153.8	5.658	2.439	19.323	72.58	76
1540	153.9	5.563	2.49	19.525	72.421	76
1541	154	5.526	2.661	19.494	72.319	76
1542	154.1	5.866	2.223	18.372	73.539	76
1543	154.2	5.86	2.516	19.375	72.249	76
1544	154.3	5.619	2.49	18.976	72.915	76
1545	154.4	5.455	2.5	19.788	72.257	76
1546	154.5	5.637	2.567	19.144	72.652	76
1547	154.6	5.56	2.562	19.864	72.015	76
1548	154.7	5.806	2.585	20.4	71.209	76
1549	154.8	5.745	2.537	19.926	71.792	76
1550	154.9	5.911	2.594	19.729	71.766	76
1551	155	5.584	2.474	19.558	72.384	76
1552	155.1	5.789	2.617	19.01	72.584	76
1553	155.2	5.479	2.724	19.926	71.872	76
1554	155.3	5.688	2.576	19.546	72.19	76
1555	155.4	5.88	2.571	19.531	72.018	76
1556	155.5	5.557	2.506	19.511	72.426	76
1557	155.6	5.954	2.677	19.159	72.21	76
1558	155.7	5.957	2.422	19.546	72.075	76
1559	155.8	5.766	2.603	19.746	71.885	76
1560	155.9	5.089	2.668	19.673	72.57	76
1561	156	5.718	2.546	19.152	72.584	76
1562	156.1	5.892	2.55	19.789	71.769	76
1563	156.2	5.848	2.543	19.335	72.274	76
1564	156.3	4.992	2.487	19.27	73.25	76
1565	156.4	5.865	2.61	19.36	72.166	76
1566	156.5	5.658	2.417	19.351	72.574	76
1567	156.6	5.424	2.462	19.262	72.851	76
1568	156.7	5.735	2.668	20.228	71.368	76
1569	156.8	5.667	2.563	19.468	72.302	76
1570	156.9	5.798	2.452	19.436	72.314	76
1571	157	5.813	2.477	19.106	72.603	76
1572	157.1	5.959	2.737	19.066	72.238	76
1573	157.2	5.789	2.635	18.748	72.828	76
1574	157.3	5.645	2.483	19.433	72.439	76
1575	157.4	5.874	2.651	18.947	72.529	76
1576	157.5	5.284	2.581	20.066	72.069	76
1577	157.6	5.68	2.658	19.784	71.878	76
1578	157.7	5.508	2.326	19.286	72.88	76
1579	157.8	5.72	2.597	19.921	71.763	76
1580	157.9	5.767	2.451	19.674	72.108	76
1581	158	5.68	2.658	19.642	72.02	76
1582	158.1	5.632	2.601	19.779	71.988	76
1583	158.2	5.375	2.512	19.612	72.501	76
1584	158.3	5.43	2.366	19.892	72.312	76
1585	158.4	5.917	2.453	19.793	71.838	76
1586	158.5	5.58	2.532	19.428	72.46	76
1587	158.6	5.732	2.686	19.912	71.67	76
1588	158.7	5.41	2.707	19.327	72.556	76
1589	158.8	6.112	2.578	19.536	71.774	76
1590	158.9	5.016	2.773	19.334	72.877	76
1591	159	5.798	2.705	19.76	71.737	76
1592	159.1	5.396	2.356	19.055	73.193	76
1593	159.2	5.747	2.61	19.523	72.121	76
1594	159.3	5.562	2.688	19.728	72.022	76
1595	159.4	5.829	2.549	19.346	72.276	76
1596	159.5	5.463	2.529	19.873	72.135	76
1597	159.6	5.946	2.536	19.33	72.188	76
1598	159.7	5.633	2.593	19.091	72.684	76
1599	159.8	5.159	2.639	19.539	72.663	76
1600	159.9	6.011	2.461	19.555	71.973	76
1601	160	5.911	2.711	19.617	71.762	76
1602	160.1	5.537	2.63	19.014	72.82	76
1603	160.2	5.816	2.789	19.248	72.147	76
1604	160.3	6.226	2.456	19.636	71.683	76
1605	160.4	5.754	2.519	19.997	71.73	76
1606	160.5	5.944	2.416	19.213	72.428	76
1607	160.6	5.627	2.539	19.299	72.536	76
1608	160.7	5.521	2.468	19.863	72.148	76
1609	160.8	6.032	2.423	19.148	72.396	76
1610	160.9	6.139	2.441	19.493	71.926	76
1611	161	6.468	2.077	18.391	73.064	76
1612	161.1	5.732	2.428	19.65	72.19	76
1613	161.2	5.906	2.616	18.927	72.551	76
1614	161.3	5.506	2.634	18.831	73.029	76
1615	161.4	5.29	2.673	20.073	71.964	76
1616	161.5	5.836	2.57	19.598	71.995	76
1617	161.6	5.998	2.392	18.945	72.665	76
1618	161.7	5.777	2.54	19.018	72.666	76
1619	161.8	5.487	2.436	19.268	72.808	76
1620	161.9	5.904	2.305	18.831	72.96	76
1621	162	5.569	2.674	19.191	72.566	76
1622	162.1	5.477	2.52	19.738	72.265	76
1623	162.2	5.525	2.635	19.572	72.268	76
1624	162.3	5.605	2.448	19.033	72.914	76
1625	162.4	5.269	2.571	19.602	72.559	76
1626	162.5	5.416	2.509	19.853	72.223	76
1627	162.6	5.879	2.456	18.855	72.811	76
1628	162.7	5.556	2.572	19.695	72.177	76
1629	162.8	5.735	2.541	19.832	71.892	76
1630	162.9	5.645	2.506	19.33	72.519	76
1631	163	5.594	2.456	19.635	72.315	76
1632	163.1	6.042	2.423	19.31	72.225	76
1633	163.2	6.049	2.383	19.094	72.474	76
1634	163.3	5.281	2.443	19.022	73.254	76
1635	163.4	5.735	2.532	19.564	72.169	76
1636	163.5	6.054	2.219	19.051	72.677	76
1637	163.6	5.866	2.415	19.216	72.503	76
1638	163.7	5.823	2.459	19.031	72.687	76
1639	163.8	5.839	2.579	19.118	72.464	76
1640	163.9	5.976	2.459	19.533	72.031	76
1641	164	5.393	2.68	19.159	72.768	76
1642	164.1	5.842	2.594	19.669	71.894	76
1643	164.2	5.666	2.378	19.374	72.582	76
1644	164.3	5.772	2.255	18.701	73.272	76
1645	164.4	5.803	2.385	18.804	73.007	76
1646	164.5	5.63	2.482	19.414	72.475	76
1647	164.6	5.68	2.558	19.743	72.019	76
1648	164.7	5.327	2.34	19.715	72.618	76
1649	164.8	5.859	2.569	19.029	72.544	76
1650	164.9	6.043	2.47	19.376	72.111	76
